# Supplementary material for: MITF activity is regulated by a direct interaction with RAF proteins in melanoma cells
Source: Commun Biol. 2022 Jan 28;5:101. doi: 10.1038/s42003-022-03049-w (PMC8799692; doi:10.1038/s42003-022-03049-w)
Supplement: Supplementary file 5 — Supplementary Data 2 [file 42003_2022_3049_MOESM5_ESM.xlsx]

## Sheet: Input_table
431 ARAF partners selected for bioinformatics analysis
prot ID	name	MW(kDa)	ratio	peptide used	pvalue
Q3UH66	Wnk2	227.5	1000	135	NA
Q5SQX6	Cyfip2	145.7	1000	16	NA
A2A9R3	Mageb4	60.9	1000	15	NA
Q80UE6	Wnk4	132.4	1000	15	NA
P26043	Rdx	68.5	1000	14	NA
Q60676	Ppp5c	56.9	1000	14	NA
Q8R0W1	Cipc	46.3	1000	14	NA
Q9WTP2	Spry4	32.5	1000	12	NA
Q80Y14	Glrx5	16.3	1000	10	NA
P70303	Ctps2	65.5	1000	9	NA
Q64521	Gpd2	81	1000	9	NA
Q8C0D0	Trub1	36.3	1000	9	NA
Q9ERE3	Sgk3	57.1	1000	9	NA
Q9JMC8	Epb41l4b	59.6	1000	9	NA
O54818	Tpd52l1	22.5	1000	8	NA
P37040	Por	77	1000	8	NA
Q9CZ44	Nsfl1c	40.7	1000	7	NA
Q9QXX4	Slc25a13	74.5	1000	7	NA
P40336	Vps26a	38.1	1000	5	NA
P47879	Igfbp4	27.8	1000	5	NA
P56873	Sssca1	21.3	1000	5	NA
P58391	Kcnn3	81.3	1000	5	NA
P70349	Hint1	13.8	1000	5	NA
Q08874	Mitf	58.6	1000	5	NA
Q3KQJ0	Tmem69	27.3	1000	5	NA
Q3UN04	Usp30	58.2	1000	5	NA
Q61036	Pak3	62.4	1000	5	NA
Q68FH4	Galk2	50.5	1000	5	NA
Q6PD28	Ppp2r5b	57.3	1000	5	NA
Q810A3	Ttc9c	20	1000	5	NA
Q8BXR9	Osbpl6	108.9	1000	5	NA
Q8CIM8	Ints4	108.2	1000	5	NA
Q8R1N0	Znf830	40.7	1000	5	NA
Q920Q8	Ivns1abp	71.6	1000	5	NA
Q9CQ25	Mzt2	16.5	1000	5	NA
Q9D1D6	Cthrc1	26.5	1000	5	NA
Q9D8X5	Cnot8	33.6	1000	5	NA
Q9DBJ1	Pgam1	28.8	1000	5	NA
Q9ESN6	Trim2	81.4	1000	5	NA
Q9QXM0	Abhd2	48.4	1000	5	NA
Q9QXN0	Shroom3	214.9	1000	5	NA
Q9WU79	Prodh	68	1000	5	NA
A2A935	Prdm16	140.9	1000	4	NA
E9Q8I9	Fry	339.1	1000	4	NA
O35623	Bet1	13.3	1000	4	NA
P16332	Mut	82.8	1000	4	NA
Q61334	Bcap29	28	1000	4	NA
Q8CHH9	2008-09-01	49.8	1000	4	NA
Q8VHJ5	Mark1	88.3	1000	4	NA
Q91W78	Usb1	30.3	1000	4	NA
Q9D379	Ephx1	52.6	1000	4	NA
Q9DCS9	Ndufb10	21	1000	4	NA
Q9R194	Cry2	66.9	1000	4	NA
P09926	Surf2	30.4	1000	3	NA
P46460	Nsf	82.6	1000	3	NA
P83887	Tubg1	51.1	1000	3	NA
Q7TN99	Cpeb3	78.3	1000	3	NA
Q8VCM4	Lipt1	42.1	1000	3	NA
Q8VCT3	Rnpep	72.4	1000	3	NA
Q99K46	Usp11	105.4	1000	3	NA
Q9CZW4	Acsl3	80.5	1000	3	NA
O54990	Prom1	97.1	1000	2	NA
Q8BKE6	Cyp20a1	52.1	1000	2	NA
Q8BXK8	Agap1	94.4	1000	2	NA
Q8K021	Scamp1	38	1000	2	NA
Q8R570	Snap47	46.5	1000	2	NA
Q99L88	Sntb1	58.1	1000	2	NA
Q9CWL8	Ctnnbl1	65	1000	2	NA
Q1XH17	Trim72	52.8	1000	1	NA
Q6URW6	Myh14	228.6	1000	1	NA
Q8K0D0	Cdk17	59.5	1000	1	NA
Q8R0S6	Wfikkn1	59.8	1000	1	NA
Q91XE4	Acy3	35.3	124.299	50	1.83548e-10
P26187	Mgmt	22.4	80.1806	14	4.05546e-06
Q3V140	Acrbp	61.1	62.4075	9	1.69089e-06
Q9ER47	Kcnh7	135.1	55.8581	9	0.000269473
P70175	Dlg3	93.5	54.836	9	0.000149569
Q91V76		35	51.6895	17	1.50378e-06
Q3UMF0	Cobll1	137.4	22.7276	12	1.72751e-07
Q923T7	Trim7	57	22.2861	14	5.00283e-06
P11352	Gpx1	22.2	21.9328	18	1.3791e-07
P11881	Itpr1	313.2	21.359	14	0.000178419
Q61390	Cct6b	58.2	20.884	18	6.26578e-05
Q8R2U2	Nepro	63.4	20.2229	9	8.68066e-05
O09012	Pex5	70.8	18.2335	9	1.17257e-05
Q9CQM9	Glrx3	37.8	18.0777	41	2.32835e-13
Q99PS0	Krt23	48	17.8072	101	3.59257e-28
Q7TMC8	Fuk	119.3	15.9213	13	1.56855e-08
Q68FF6	Git1	85.3	15.6465	109	3.20713e-11
Q9ES28	Arhgef7	97.1	15.5058	189	3.62783e-25
Q9JHC0	Gpx2	21.8	13.4688	14	5.16229e-06
Q99MH6	Nkd1	52.4	13.3232	12	4.56278e-06
A2AJT4	Pnisr	92.1	12.9463	9	0.000341261
O88522	Ikbkg	48	12.2564	9	0.000189044
Q61081	Cdc37	44.6	12.1031	290	1.93708e-33
Q61666	Hira	111.8	12.0147	291	6.32455e-45
Q7TSZ8	Nacc1	56.5	11.4173	9	4.01498e-06
Q4G0F8	Ubn1	122.3	10.8372	276	9.31979e-52
Q9QY15	Ddx25	54.9	10.6834	97	2.44381e-14
Q8K4B0	Mta1	80.8	10.4151	97	1.14708e-21
Q04207	Rela	60.2	10.3821	37	1.73575e-10
Q8BKX1	Baiap2	59.2	10.3802	235	9.68676e-26
Q8CIN4	Pak2	57.9	10.3705	114	1.29867e-21
Q08509	Eps8	91.7	10.2958	248	2.7464e-36
Q80VP0	Tecpr1	130.3	10.0844	91	2.16262e-11
P50544	Acadvl	70.9	9.84806	16	3.12615e-06
P19157	Gstp1	23.6	9.84474	22	0.000781064
Q9CQF9	Pcyox1	56.5	9.81045	9	6.44931e-05
P80316	Cct5	59.6	9.63034	280	1.85984e-48
P0CB42	Alkbh1	43.7	9.56877	29	4.33165e-06
Q62392	Phlda1	45.6	9.47157	18	2.51332e-07
P56546	Ctbp2	49	9.20086	9	0.000429299
Q8VCU0	Angel1	75.3	9.06212	39	4.27171e-06
Q9EP53	Tsc1	128.7	8.98859	14	1.08944e-05
Q3UFY7	Nt5c3b	34.4	8.78191	9	0.000173713
Q80U72	Scrib	174.1	8.76463	116	3.70858e-20
Q9D0K2	Oxct1	56	8.50574	74	3.91084e-14
Q99MI1	Erc1	128.3	8.46568	9	0.000999267
Q9CQ39	Med21	15.6	8.32932	36	5.83593e-05
P80313	Cct7	59.7	8.2988	187	7.55488e-21
Q99KQ4	Nampt	55.4	8.24525	52	3.03881e-08
P80317	Cct6a	58	8.19483	211	5.8599e-26
Q9CPN8	Igf2bp3	63.6	8.18138	335	9.80831e-58
Q8BHD8	Pcmtd2	40.8	8.17578	42	1.59096e-10
P04627	Araf	67.6	8.06635	432	1.21832e-28
B2RQC6	Cad	243.2	7.98999	286	1.06337e-42
Q8C4P0		79.1	7.95689	44	2.20845e-07
B1AR13	Cisd3	15.7	7.71449	9	0.000725134
Q9EPE9	Atp13a1	132.4	7.664	15	0.000453138
P80315	Cct4	58.1	7.6369	301	1.63327e-40
P28741	Kif3a	80.2	7.63305	89	1.02915e-19
Q04690	Nf1	319.6	7.52153	23	3.09253e-09
P42932	Cct8	59.6	7.49917	257	6.02476e-27
Q80WC1	Ubn2	141.7	7.46969	316	2.16357e-46
P80314	Cct2	57.5	7.41309	191	1.11667e-21
P07901	Hsp90aa1	84.8	7.40573	329	2.48019e-33
Q9CZ42	Carkd	36.7	7.34868	12	3.10664e-05
Q8CAF4	Nhsl1	169.4	7.34303	25	0.000218212
P11983	Tcp1	60.4	7.31725	241	8.10741e-29
P55200	Kmt2a	429.6	7.04505	18	0.000476254
Q9JJD0	Thap11	33.3	6.95932	39	3.75555e-05
Q99LQ1	Mbip	38.3	6.9455	83	2.09973e-17
Q8CHV6	Tada2a	51.3	6.93513	25	1.99126e-06
Q9CQR4	Acot13	15.2	6.86529	15	0.000205987
Q922B1	Macrod1	35.3	6.77075	14	0.000123476
Q6P2K6	Smek1	93.8	6.69462	9	0.000223712
Q91V12	Acot7	42.5	6.4949	43	3.59049e-05
O35387	Hax1	31.7	6.47386	9	0.000680571
Q8VHR5	Gatad2b	65.4	6.44199	278	6.8935e-39
Q6GQX2	Nckap5l	138.2	6.3993	18	2.93414e-08
Q00612	G6pdx	59.3	6.35445	32	1.16424e-10
Q60790	Rasa3	96	6.17781	92	3.86229e-14
Q0VGY8	Tanc1	200.8	6.15475	62	3.38154e-07
Q91WD5	Ndufs2	52.6	6.15393	17	1.75138e-05
P31938	Map2k1	43.5	6.09767	115	5.35039e-16
Q99PM9	Uck2	29.4	6.07358	216	1.68616e-14
Q91XU0	Wrnip1	71.8	6.04857	110	2.6866e-14
Q9WV80	Snx1	59	5.99223	63	3.16109e-13
Q8R3B7	Brd8	102.6	5.98414	9	0.000887946
Q9EQ20	Aldh6a1	57.9	5.82259	58	7.5642e-07
P27641	Xrcc5	83.1	5.7862	15	0.00036493
Q923J1	Trpm7	212.4	5.77862	205	3.45166e-33
Q924K8	Mta3	67.1	5.66608	15	4.75919e-06
Q922H4	Gmppa	46.2	5.65804	17	1.71788e-06
O35066	Kif3c	90	5.61947	26	9.98645e-12
P80318	Cct3	60.6	5.61342	190	3.40366e-13
Q62188	Dpysl3	61.9	5.4503	105	6.54397e-10
Q6KAQ7	Zzz3	102.3	5.38743	144	8.91001e-19
P50171	Hsd17b8	26.6	5.36461	13	0.000326514
Q8VDY9	Caap1	37.8	5.35145	72	5.02728e-07
Q9DBG5	Plin3	47.3	5.30637	39	2.46516e-06
Q60809	Cnot7	32.7	5.25885	17	0.00078697
Q8K212	Pacs1	104.8	5.25045	571	9.00749e-35
O08756	Hsd17b10	27.4	5.2493	23	7.38172e-05
Q91YD9	Wasl	54.3	5.23783	43	3.69361e-07
Q99JX3	Gorasp2	47	5.22394	17	4.14404e-05
P52875	Tmem165	34.8	5.19281	26	0.000293422
Q9EQH3	Vps35	91.7	5.18043	19	8.76403e-06
Q8VE22	Mrps23	20.3	5.14539	39	0.000481824
P28352	Apex1	35.5	5.14077	45	3.69078e-06
Q9R0Z9	Dlc1	123.4	5.1314	31	0.000653107
O54879	Hmgb3	23	5.12887	95	3.82419e-09
Q8CFE2		39.3	5.11772	37	7.27367e-07
Q3UQA7	Selh	12.8	5.08966	14	2.81382e-07
Q60597	Ogdh	116.4	5.05887	1127	3.1559e-29
Q8BVE3	Atp6v1h	55.9	5.03659	41	1.06524e-13
Q7TNC4	Luc7l2	46.6	5.01269	210	1.86051e-15
A2ATU0	Dhtkd1	102.8	5.00759	64	4.05615e-06
Q9QUR7	Pin1	18.4	4.99913	40	1.70423e-07
Q91V92	Acly	119.7	4.99804	114	1.36824e-07
Q8CBW3	Abi1	52.3	4.99548	9	0.000668153
O88545	Cops6	35.9	4.9775	9	0.000148034
Q99LC3	Ndufa10	40.6	4.96596	15	0.000373178
Q64512	Ptpn13	270.3	4.92659	118	1.01712e-22
Q6PDQ2	Chd4	217.8	4.89642	324	3.18474e-28
P11499	Hsp90ab1	83.3	4.89569	436	2.76807e-19
Q03147	Cdk7	39	4.89192	9	0.00078697
O35465	Fkbp8	43.5	4.89105	31	1.7884e-06
Q3TRM4	Pnpla6	149.5	4.86242	30	4.34991e-07
P54276	Msh6	151.1	4.83883	17	0.000674765
Q9CPP6	Ndufa5	13.4	4.82132	14	0.000892058
Q3UIA2	Arhgap17	92.2	4.79066	41	2.02746e-05
P97823	Lypla1	24.7	4.7707	14	5.97462e-06
Q8CID0	Csrp2bp	88.2	4.75615	92	1.30167e-11
Q6P3A8	Bckdhb	42.9	4.74198	18	0.000122072
Q9CWW7	Cxxc1	76.2	4.73573	29	0.000121132
Q61024	Asns	64.3	4.72026	51	0.000153838
Q9DBN5	Lonp2	94.5	4.69951	69	2.60685e-09
Q9R061	Nubp2	29.5	4.69605	22	7.9076e-06
Q9Z0X1	Aifm1	66.8	4.66014	43	1.86573e-06
Q6P5E4	Uggt1	176.4	4.65216	79	2.5874e-07
P33215	Nedd1	71.3	4.62496	9	7.30459e-05
Q64433	Hspe1	11	4.62169	46	1.44788e-05
P28660	Nckap1	128.8	4.61728	47	5.1526e-07
E9PVA8	Gcn1	293	4.60619	88	2.53684e-14
Q9JLQ2	Git2	78.8	4.5997	85	0.000595211
Q80TQ2	Cyld	106.6	4.51747	95	1.71737e-05
P19788	Mgp	12.4	4.51146	9	9.63568e-05
Q62073	Map3k7	64.2	4.50299	18	0.000251707
Q9DB15	Mrpl12	21.7	4.47479	35	2.77241e-05
Q9JKX6	Nudt5	24	4.45523	33	3.05373e-08
Q3UZP0	Marveld2	63.7	4.45369	9	0.00098102
Q9Z2I0	Letm1	83	4.44797	17	1.37987e-06
Q9D051	Pdhb	38.9	4.43924	30	1.01096e-06
Q921G8	Tubgcp2	103.2	4.43487	22	1.34633e-05
A2ALU4	Shroom2	164.7	4.42082	38	2.95293e-05
Q7TMQ7	Wdr91	83.4	4.39935	17	6.93047e-06
Q9CPV2	Anapc16	11.7	4.37146	9	0.000335814
Q9D8T7	Slirp	12.6	4.3437	18	2.3113e-07
Q925I1	Atad3	66.7	4.33632	237	2.6474e-26
Q9Z2E1	Mbd2	43.5	4.31667	66	1.8301e-09
P50516	Atp6v1a	68.3	4.31653	25	0.000261757
Q6Y685	Tacc1	84	4.29734	26	5.15366e-06
Q922D8	Mthfd1	101.2	4.28746	73	1.30167e-11
Q61655	Ddx19a	53.9	4.26701	71	9.72125e-12
Q3TUF7	Yeats2	148.9	4.26015	319	3.18474e-28
Q8K1C0	Angel2	62.4	4.25967	9	0.000111563
Q922Q4	Pycr2	33.7	4.24505	67	0.000331744
P59114	Pcif1	80.5	4.21066	30	0.000142834
Q9CQX8	Mrps36	11.1	4.19315	153	9.14046e-05
Q9EP89	Lactb	60.7	4.17445	27	4.97756e-08
Q9R190	Mta2	75	4.16213	247	3.26972e-17
Q91VS8	Farp2	121.3	4.15775	36	3.54189e-09
Q9EPJ9	Arfgap1	45.3	4.15068	23	0.000195117
P03975	Iap	62.7	4.1143	86	1.437e-09
P97452	Bop1	82.5	4.06988	40	6.54835e-05
Q8BX09	Rbbp5	59.1	4.03003	18	4.48988e-06
Q91VR2	Atp5c1	32.9	4.0144	75	4.11726e-09
P10922	H1f0	20.9	3.99605	174	0.000199378
Q8CBE3	Wdr37	55	3.96222	174	5.98798e-09
P16460	Ass1	46.6	3.93729	95	7.21139e-08
Q61474	Msi1	39.1	3.93197	69	2.65329e-08
Q9CQV8	Ywhab	28.1	3.92759	45	2.24767e-07
O55143	Atp2a2	114.9	3.91375	52	6.31223e-08
Q6PHQ8	Naa35	83.3	3.90894	16	2.06138e-06
Q9JHW4	Eefsec	63.5	3.90032	67	8.98982e-09
Q99L90	Mcrs1	51.7	3.8943	100	3.43211e-08
Q58FA4	E2f8	93.3	3.82241	9	0.000140367
Q8VE73	Cul7	192.3	3.82023	88	9.80478e-06
Q8VDN2	Atp1a1	113	3.79103	120	7.63081e-12
A2APV2	Fmnl2	123.1	3.78867	54	1.2648e-06
Q9Z110	Aldh18a1	87.3	3.75723	75	3.09996e-07
Q9Z2I9	Sucla2	50.1	3.74733	47	5.09573e-06
P19324	Serpinh1	46.5	3.7404	284	3.38615e-13
Q91YL3	Uckl1	60.8	3.73836	400	1.59096e-10
Q8BGS1	Epb41l5	81.6	3.72252	43	0.000163548
P30416	Fkbp4	51.6	3.71968	126	1.73455e-06
Q9WVM3	Anapc7	63	3.71705	18	9.42143e-07
Q640M1	Utp14a	87.3	3.70829	137	2.60046e-14
Q8K1X1	Wdr11	135.9	3.70193	50	8.3023e-06
Q9CZ04	Cops7a	30.2	3.69884	18	3.83032e-05
Q91VD9	Ndufs1	79.8	3.6934	42	1.07291e-05
Q9WV60	Gsk3b	46.7	3.68939	26	0.000452598
Q63918	Sdpr	46.8	3.68147	73	3.38366e-07
Q9JHD2	Kat2a	93.4	3.63306	49	0.000137343
Q80UW5	Cdc42bpg	172.1	3.63091	31	1.26184e-05
Q9WUM5	Suclg1	36.2	3.62681	58	1.18107e-06
P26638	Sars	58.4	3.62657	39	0.000144669
Q8CI61	Bag4	49.1	3.62615	33	5.1772e-07
Q61191	Hcfc1	210.4	3.61906	356	5.24912e-15
Q8CCJ9	Phf20l1	113.9	3.61886	140	1.1041e-06
Q3V3R1	Mthfd1l	105.7	3.61872	89	9.04361e-16
P10852	Slc3a2	58.3	3.61765	35	1.86573e-06
Q99JP4	Cdc26	9.8	3.60994	16	0.000251035
Q9D4H4	Amotl1	108	3.60625	100	2.03677e-10
Q8BK64	Ahsa1	38.1	3.59947	64	1.09286e-05
P20357	Map2	199.1	3.56734	36	1.32364e-06
Q8K1M6	Dnm1l	82.7	3.54769	32	1.06721e-05
Q91VT4	Cbr4	25.4	3.53928	24	0.000524614
Q8VBT9	Aspscr1	59.8	3.53651	26	7.06994e-05
Q61335	Bcap31	28	3.52641	75	2.51332e-07
Q62425	Ndufa4	9.3	3.46256	71	0.000597212
Q9CZG9	Pdzd11	16.2	3.46156	9	2.4612e-05
P43247	Msh2	104.2	3.46068	37	0.000142834
Q9Z2I8	Suclg2	46.8	3.43614	77	4.32108e-07
Q04735	Cdk16	55.9	3.40786	314	2.20127e-19
Q8BU88	Mrpl22	23.8	3.39863	18	5.74559e-08
Q68FL6	Mars	101.4	3.39238	96	2.32066e-10
Q9ERR7	Sep15	17.7	3.38541	62	8.47484e-06
P47738	Aldh2	56.5	3.38471	120	2.73909e-09
Q99K51	Pls3	70.7	3.37918	40	0.000130344
O08788	Dctn1	141.7	3.36799	79	1.63526e-12
Q91WG3	Trub2	36.8	3.35567	25	0.000781064
Q8CES0	Naa30	39.4	3.35451	26	6.96612e-06
P48193	Epb41	95.9	3.33947	124	1.3091e-06
Q91X20	Ash2l	68.3	3.32364	16	4.91562e-05
Q9D0R2	Tars	83.4	3.31483	46	7.95434e-05
Q6PB66	Lrpprc	156.6	3.31311	118	2.94127e-14
Q922Y1	Ubxn1	33.6	3.29749	21	0.000854116
Q9Z2D8	Mbd3	32.2	3.29367	50	0.000416481
Q61425	Hadh	34.5	3.27702	24	1.01754e-05
O70566	Diaph2	124.9	3.27521	29	0.000248733
Q8BJZ4	Mrps35	36	3.27511	21	0.000705298
Q02053	Uba1	117.8	3.23294	65	1.45163e-06
Q8R1A4	Dock7	241.4	3.21537	321	1.02915e-19
Q3UVG3	Fam91a1	93.5	3.2117	153	1.59096e-10
P32921	Wars	54.4	3.21059	64	1.11506e-06
Q9D6K8	Fundc2	16.6	3.19884	27	4.82365e-05
Q8CH18	Ccar1	132.1	3.19386	44	1.13587e-05
Q78PY7	Snd1	102.1	3.19019	287	3.35264e-19
P70288	Hdac2	55.3	3.17995	56	0.000821865
P51954	Nek1	136.7	3.17122	125	7.67148e-08
Q14C51	Ptcd3	77.8	3.16653	18	1.17257e-05
Q8BGZ4	Cdc23	68.6	3.15591	46	0.000491688
P68037	Ube2l3	17.9	3.13808	18	2.18456e-05
Q60864	Stip1	62.6	3.13529	189	8.32093e-14
P63038	Hspd1	61	3.13161	413	2.5149e-13
Q64514	Tpp2	139.9	3.0773	18	8.26547e-05
Q8BIH0	Sap130	111.2	3.06033	168	1.24111e-14
O54790	Mafg	17.9	3.04873	54	0.000123476
F8VQB6	Myo10	237.3	3.04482	54	0.00078697
Q8VD12	Znf385a	40.4	3.03827	35	2.89767e-05
O70311	Nmt2	60.5	3.03234	64	2.64381e-09
Q99KI0	Aco2	85.5	3.02441	71	1.80033e-08
Q8BGQ7	Aars	106.9	3.00379	153	1.83939e-10
Q8CGF7	Tcerg1	123.8	2.99262	243	1.00143e-13
P58069	Rasa2	96.4	2.98202	24	9.59879e-06
P51174	Acadl	47.9	2.9749	34	4.39416e-07
Q8CEC0	Nup88	84.9	2.94331	140	6.12952e-10
Q8CGF6	Wdr47	102.3	2.93201	41	0.000493531
P63101	Ywhaz	27.8	2.91534	130	5.37118e-05
P52623	Uck1	31.1	2.89577	301	3.04091e-06
O70152	Dpm1	29.2	2.87937	27	0.0005765
P70279	Surf6	41.2	2.87233	162	1.05532e-10
Q80U93	Nup214	213	2.84494	304	3.70566e-14
Q9JHS4	Clpx	69.2	2.84029	54	5.07742e-06
O08553	Dpysl2	62.3	2.83509	49	2.50223e-05
P61202	Cops2	51.6	2.83205	88	1.11753e-06
Q9EQU5	Set	33.4	2.82004	49	7.06994e-05
Q4U2R1	Herc2	527.5	2.81943	49	0.000291958
P47226	Tes	48	2.81318	89	2.06294e-05
A2RSY1	Kansl3	96.1	2.80736	95	0.000142834
Q9CZW5	Tomm70a	67.6	2.80641	80	2.04116e-06
A2AQ19	Rtf1	80.8	2.80208	49	0.000201263
Q9Z2V5	Hdac6	125.8	2.80105	111	0.000711755
Q8BFR5	Tufm	49.5	2.78969	215	9.72125e-12
Q8CGY8	Ogt	117	2.78663	234	7.24774e-09
Q9ESZ8	Gtf2i	112.3	2.77901	165	1.51116e-12
Q3U319	Rnf40	114	2.74108	408	3.86229e-14
Q6ZQ38	Cand1	136.3	2.72478	46	0.000114704
Q9D787	Ppil2	59.1	2.71618	27	3.73088e-08
Q80TP3	Ubr5	308.4	2.71001	132	2.28115e-11
P49718	Mcm5	82.3	2.70936	44	0.000371291
D3YYU8	Obsl1	197.9	2.69655	54	0.000340877
Q7TT50	Cdc42bpb	194.8	2.68226	77	1.6527e-05
Q99K74	Med24	110	2.66852	152	3.10986e-09
P25206	Mcm3	91.5	2.66806	34	3.64483e-05
A2AGH6	Med12	244.6	2.66214	332	3.25992e-14
P97450	Atp5j	12.5	2.63974	18	0.000932926
Q03265	Atp5a1	59.8	2.63659	205	1.68645e-08
Q8VCS6	Med9	15.7	2.62263	45	0.000304188
Q9D1P2	Kat8	52.6	2.61206	115	2.52324e-06
Q6Y7W8	Gigyf2	149.2	2.58961	282	1.74456e-08
P59598	Asxl1	162.7	2.58466	27	0.000247575
Q6NVF9	Cpsf6	59.2	2.57581	53	2.95709e-05
Q5DTM8	Rnf20	113.5	2.57091	428	6.14877e-15
E9Q6J5	Bod1l	327.5	2.55974	71	6.83595e-07
P53995	Anapc1	216	2.55179	51	3.6015e-05
Q99JY0	Hadhb	51.4	2.55018	40	0.000867318
Q9JLQ0	Cd2ap	70.5	2.53623	35	7.95434e-05
Q80TG1	Kansl1	113.2	2.52346	185	3.72302e-10
P97770	Thumpd3	56.4	2.51941	9	0.00056477
P47941	Crkl	33.8	2.5156	18	0.000852073
O09106	Hdac1	55.1	2.50611	100	0.000193362
P11103	Parp1	113.1	2.49521	205	2.70035e-07
Q9CXU1	Med31	15.8	2.48728	63	0.000606825
P27773	Pdia3	56.7	2.48685	257	3.41342e-09
Q8R550	Sh3kbp1	78.2	2.48414	59	3.84712e-05
Q8BSF4	Pisd	45.9	2.45533	43	0.000961158
Q6NZN0	Rbm26	114.1	2.44734	131	1.11332e-09
Q78IK4	Apool	29.3	2.43563	27	0.000115641
P09405	Ncl	76.7	2.41306	610	7.59545e-10
Q6PFD9	Nup98	197.2	2.41083	35	7.86583e-05
P08003	Pdia4	72	2.38411	85	0.000992673
Q9DAW9	Cnn3	36.4	2.38201	74	3.33456e-05
Q80YR4	Znf598	99.2	2.36678	111	5.96503e-06
Q8CIE6	Copa	138.4	2.36429	57	4.05546e-06
Q8K224	Nat10	115.4	2.3339	244	4.19519e-09
Q03141	Mark3	84.4	2.32843	118	2.9653e-10
Q80XQ2	Tbc1d5	91.8	2.32219	303	6.69381e-06
O54950	Prkag1	37.5	2.32202	9	4.27171e-06
Q91ZU6	Dst	834.2	2.32083	118	2.93414e-08
Q9D706	Rpap3	74.1	2.31909	52	6.84118e-05
P57776	Eef1d	31.3	2.30263	90	0.000405031
Q60953	Pml	98.2	2.28103	250	5.57008e-06
Q99J95	Cdk9	42.8	2.26968	24	0.000166967
Q6ZQ06	Cep162	160.9	2.24794	9	0.000405031
P63321	Rala	23.6	2.24657	27	0.000167493
Q9JLV5	Cul3	88.9	2.24352	193	1.32525e-06
Q9D8N0	Eef1g	50.1	2.23115	120	0.000236474
Q01853	Vcp	89.3	2.22555	108	1.04368e-05
Q9Z2C4	Mtmr1	75.3	2.22194	192	1.1488e-06
Q99MN1	Kars	67.8	2.19788	85	0.000119288
Q924H7	Wac	70.7	2.18832	205	2.0776e-05
Q99NH2	Pard3	149.1	2.1802	131	1.40951e-07
Q91WJ7	Spats2l	61.7	2.16731	68	7.84353e-06
A2ABV5	Med14	161	2.12135	190	1.70468e-05
Q9JHU4	Dync1h1	532	2.11974	393	5.13219e-10
Q9CZD3	Gars	81.9	2.11835	85	0.000293422
Q6A098	Secisbp2l	119.6	2.1158	232	1.77561e-05
Q8CHY6	Gatad2a	67.3	2.11569	49	0.000515515
Q9QYH6	Maged1	85.7	2.11051	165	1.49634e-07
Q8CI51	Pdlim5	63.3	2.10604	116	3.48594e-06
Q61768	Kif5b	109.6	2.09801	135	2.61544e-06
Q9CQC6	Bzw1	48	2.09518	59	0.0002478
Q3UMU9	Hdgfrp2	74.3	2.08347	45	0.000914014
Q3UE31		46	2.06142	108	1.90524e-06
Q8K0V4	Cnot3	81.9	2.05746	67	0.000625315
P58252	Eef2	95.3	2.04429	353	3.05152e-07
Q61211	Eif2d	62.8	2.03786	97	2.85752e-05
Q80YQ2	Med23	156.1	2.0155	113	0.000147201

## Sheet: Annotation
MyList	Gene ID	Type	Tax ID	Homologene Gene ID	Homologene Gene Tax ID	Gene Symbol	Description	Biological Process (GO)	R-MMU-9012999 RHO GTPase cycle	R-MMU-390471 Association of TriC/CCT with t	CORUM:2750 Gata1-Fog1-MeCP1 complex	GO:0016569 covalent chromatin modificatio	GO:0055086 nucleobase-containing small mo	GO:0033044 regulation of chromosome organ	R-MMU-9706574 RHOBTB GTPase Cycle	GO:0007005 mitochondrion organization	R-MMU-3700989 Transcriptional Regulation by	GO:0006412 translation	WP246 TNF-alpha NF-kB signaling path	GO:0030036 actin cytoskeleton organizatio	GO:0043254 regulation of protein-containi	GO:0016567 protein ubiquitination	R-MMU-1428517 The citric acid (TCA) cycle an	R-MMU-2262752 Cellular responses to stress	WP662 Amino acid metabolism	R-MMU-9013406 RHOQ GTPase cycle	GO:0006520 cellular amino acid metabolic	GO:0031329 regulation of cellular catabol
70673	70673	Gene_ID	M. musculus	70673	M. musculus	Prdm16	PR domain containing 16	GO:0030853 negative regulation of granulocyte differentiation;GO:0090336 positive regulation of brown fat cell differentiation;GO:0030852 regulation of granulocyte differentiation	0	0	1	1	0	0	0	0	0	0	0	0	0	0	1	0	0	0	0	0
434903	434903	Gene_ID	M. musculus	434903	M. musculus	Mageb4	MAGE family member B4	GO:0000122 negative regulation of transcription by RNA polymerase II;GO:0045892 negative regulation of transcription, DNA-templated;GO:1903507 negative regulation of nucleic acid-templated transcription	0	0	0	0	0	0	0	0	0	0	0	0	0	0	0	0	0	0	0	0
26896	26896	Gene_ID	M. musculus	26896	M. musculus	Med14	mediator complex subunit 14	GO:0060261 positive regulation of transcription initiation from RNA polymerase II promoter;GO:0060260 regulation of transcription initiation from RNA polymerase II promoter;GO:2000144 positive regulation of DNA-templated transcription, initiation	0	0	0	0	0	0	0	0	0	0	0	0	0	0	0	0	0	0	0	0
59024	59024	Gene_ID	M. musculus	59024	M. musculus	Med12	mediator complex subunit 12	GO:0090245 axis elongation involved in somitogenesis;GO:0048702 embryonic neurocranium morphogenesis;GO:1990403 embryonic brain development	0	0	1	0	0	0	0	0	0	0	0	0	0	1	0	0	0	0	0	0
110380	110380	Gene_ID	M. musculus	110380	M. musculus	Shroom2	shroom family member 2	GO:0008057 eye pigment granule organization;GO:0043482 cellular pigment accumulation;GO:0043476 pigment accumulation	0	0	0	0	0	0	0	0	0	0	0	1	1	0	0	0	0	0	0	0
71409	71409	Gene_ID	M. musculus	71409	M. musculus	Fmnl2	formin-like 2	GO:0030866 cortical actin cytoskeleton organization;GO:0030865 cortical cytoskeleton organization;GO:0008360 regulation of cell shape	1	0	0	0	0	0	0	0	0	0	0	1	1	0	0	0	0	1	0	0
76246	76246	Gene_ID	M. musculus	76246	M. musculus	Rtf1	RTF1, Paf1/RNA polymerase II complex component	GO:0001711 endodermal cell fate commitment;GO:0051571 positive regulation of histone H3-K4 methylation;GO:0080182 histone H3-K4 trimethylation	0	0	0	1	0	1	0	0	0	0	0	0	0	0	0	0	0	0	0	0
209692	209692	Gene_ID	M. musculus	209692	M. musculus	Dhtkd1	dehydrogenase E1 and transketolase domain containing 1	GO:0006099 tricarboxylic acid cycle;GO:0006096 glycolytic process;GO:0006757 ATP generation from ADP	0	0	0	0	1	0	0	0	0	0	0	0	0	0	1	0	0	0	0	0
226976	226976	Gene_ID	M. musculus	226976	M. musculus	Kansl3	KAT8 regulatory NSL complex subunit 3	GO:0043981 histone H4-K5 acetylation;GO:0043982 histone H4-K8 acetylation;GO:0043984 histone H4-K16 acetylation	0	0	1	1	0	0	0	0	0	0	0	0	0	0	0	0	0	0	0	0
217149	217149	Gene_ID	M. musculus	217149	M. musculus	Cisd3	CDGSH iron sulfur domain 3	GO:0106034 protein maturation by [2Fe-2S] cluster transfer;GO:0097428 protein maturation by iron-sulfur cluster transfer;GO:0051604 protein maturation	0	0	0	0	0	0	0	0	0	0	0	0	0	0	0	0	0	0	0	0
69719	69719	Gene_ID	M. musculus	69719	M. musculus	Cad	carbamoyl-phosphate synthetase 2, aspartate transcarbamylase, and dihydroorotase	GO:0019240 citrulline biosynthetic process;GO:0006207 'de novo' pyrimidine nucleobase biosynthetic process;GO:0000052 citrulline metabolic process	0	0	1	0	1	0	0	0	0	0	0	0	0	0	0	0	1	0	1	0
98733	98733	Gene_ID	M. musculus	98733	M. musculus	Obsl1	obscurin-like 1	GO:0010842 retina layer formation;GO:0034067 protein localization to Golgi apparatus;GO:0050775 positive regulation of dendrite morphogenesis	0	0	0	0	0	0	0	0	0	0	0	0	0	0	0	0	0	0	0	0
231659	231659	Gene_ID	M. musculus	231659	M. musculus	Gcn1	GCN1 activator of EIF2AK4	GO:1990253 cellular response to leucine starvation;GO:0036003 positive regulation of transcription from RNA polymerase II promoter in response to stress;GO:0034198 cellular response to amino acid starvation	0	0	0	0	0	0	0	0	0	1	0	0	0	0	0	0	0	0	0	0
665775	665775	Gene_ID	M. musculus	665775	M. musculus	Bod1l	biorientation of chromosomes in cell division 1-like	GO:0032515 negative regulation of phosphoprotein phosphatase activity;GO:0035308 negative regulation of protein dephosphorylation;GO:0010923 negative regulation of phosphatase activity	0	0	0	0	0	0	0	0	0	0	0	0	0	0	0	0	0	0	0	0
320365	320365	Gene_ID	M. musculus	320365	M. musculus	Fry	FRY microtubule binding protein	GO:1904428 negative regulation of tubulin deacetylation;GO:0090043 regulation of tubulin deacetylation;GO:0090042 tubulin deacetylation	0	0	0	0	0	0	0	0	0	0	0	0	0	0	0	0	0	0	0	0
17909	17909	Gene_ID	M. musculus	17909	M. musculus	Myo10	myosin X	GO:0051489 regulation of filopodium assembly;GO:0046847 filopodium assembly;GO:0008360 regulation of cell shape	0	0	0	0	0	0	0	0	0	0	0	0	1	0	0	0	0	0	0	0
12934	12934	Gene_ID	M. musculus	12934	M. musculus	Dpysl2	dihydropyrimidinase-like 2	GO:0006208 pyrimidine nucleobase catabolic process;GO:0046113 nucleobase catabolic process;GO:0014049 positive regulation of glutamate secretion	0	0	1	0	1	0	0	0	0	0	0	0	0	0	0	0	0	0	0	1
13191	13191	Gene_ID	M. musculus	13191	M. musculus	Dctn1	dynactin 1	GO:1904398 positive regulation of neuromuscular junction development;GO:0051081 nuclear membrane disassembly;GO:0030397 membrane disassembly	0	1	0	0	0	1	0	0	0	0	0	0	1	0	1	1	0	0	0	0
19305	19305	Gene_ID	M. musculus	19305	M. musculus	Pex5	peroxisomal biogenesis factor 5	GO:0016561 protein import into peroxisome matrix, translocation;GO:0016560 protein import into peroxisome matrix, docking;GO:0045046 protein import into peroxisome membrane	0	0	0	0	0	1	0	1	0	0	0	0	1	0	0	0	0	0	0	0
433759	433759	Gene_ID	M. musculus	433759	M. musculus	Hdac1	histone deacetylase 1	GO:0061198 fungiform papilla formation;GO:0060789 hair follicle placode formation;GO:0061197 fungiform papilla morphogenesis	0	0	1	1	0	0	0	0	1	0	1	0	1	0	1	0	0	0	0	0
16570	16570	Gene_ID	M. musculus	16570	M. musculus	Kif3c	kinesin family member 3C	GO:0072384 organelle transport along microtubule;GO:0010970 transport along microtubule;GO:0030705 cytoskeleton-dependent intracellular transport	0	1	0	0	0	0	0	0	0	0	0	0	0	0	0	0	0	0	0	0
23897	23897	Gene_ID	M. musculus	23897	M. musculus	Hax1	HCLS1 associated X-1	GO:0030854 positive regulation of granulocyte differentiation;GO:2000251 positive regulation of actin cytoskeleton reorganization;GO:0030852 regulation of granulocyte differentiation	0	0	0	0	0	1	0	0	0	0	0	1	1	0	0	0	0	0	0	0
14232	14232	Gene_ID	M. musculus	14232	M. musculus	Fkbp8	FK506 binding protein 8	GO:0021904 dorsal/ventral neural tube patterning;GO:0030513 positive regulation of BMP signaling pathway;GO:0021532 neural tube patterning	0	1	0	0	0	0	0	0	0	0	0	0	0	0	0	0	0	0	0	0
12068	12068	Gene_ID	M. musculus	12068	M. musculus	Bet1	Bet1 golgi vesicular membrane trafficking protein	GO:0048280 vesicle fusion with Golgi apparatus;GO:0006906 vesicle fusion;GO:0090174 organelle membrane fusion	0	0	0	0	0	0	0	0	0	0	0	0	0	0	0	0	0	0	0	0
17134	17134	Gene_ID	M. musculus	17134	M. musculus	Mafg	v-maf musculoaponeurotic fibrosarcoma oncogene family, protein G (avian)	GO:0045604 regulation of epidermal cell differentiation;GO:0045682 regulation of epidermis development;GO:0030641 regulation of cellular pH	0	0	0	0	0	0	0	0	0	0	0	0	0	0	0	0	0	0	0	0
21987	21987	Gene_ID	M. musculus	21987	M. musculus	Tpd52l1	tumor protein D52-like 1	GO:0046330 positive regulation of JNK cascade;GO:0043406 positive regulation of MAP kinase activity;GO:0032874 positive regulation of stress-activated MAPK cascade	0	0	0	0	0	0	0	0	0	0	0	0	0	0	0	0	0	0	0	0
15354	15354	Gene_ID	M. musculus	15354	M. musculus	Hmgb3	high mobility group box 3	GO:0045578 negative regulation of B cell differentiation;GO:0045577 regulation of B cell differentiation;GO:0050869 negative regulation of B cell activation	0	0	0	0	0	0	0	0	0	0	0	0	0	0	0	0	0	0	0	0
19082	19082	Gene_ID	M. musculus	19082	M. musculus	Prkag1	protein kinase, AMP-activated, gamma 1 non-catalytic subunit	GO:0042149 cellular response to glucose starvation;GO:0006633 fatty acid biosynthetic process;GO:0009267 cellular response to starvation	0	0	0	0	0	0	0	0	0	0	0	0	0	0	1	0	0	0	0	0
19126	19126	Gene_ID	M. musculus	19126	M. musculus	Prom1	prominin 1	GO:0072139 glomerular parietal epithelial cell differentiation;GO:2000768 positive regulation of nephron tubule epithelial cell differentiation;GO:2000698 positive regulation of epithelial cell differentiation involved in kidney development	0	0	0	0	0	0	0	0	0	0	0	0	0	0	0	0	0	0	0	0
11938	11938	Gene_ID	M. musculus	11938	M. musculus	Atp2a2	ATPase, Ca++ transporting, cardiac muscle, slow twitch 2	GO:1903515 calcium ion transport from cytosol to endoplasmic reticulum;GO:0032470 positive regulation of endoplasmic reticulum calcium ion concentration;GO:0046967 cytosol to endoplasmic reticulum transport	0	0	0	0	0	0	0	0	0	0	0	0	1	0	1	0	0	0	0	0
13480	13480	Gene_ID	M. musculus	13480	M. musculus	Dpm1	dolichol-phosphate (beta-D) mannosyltransferase 1	GO:0019348 dolichol metabolic process;GO:0019673 GDP-mannose metabolic process;GO:0016093 polyprenol metabolic process	0	0	0	0	1	0	0	0	0	0	0	0	0	0	0	0	0	0	0	0
18108	18108	Gene_ID	M. musculus	18108	M. musculus	Nmt2	N-myristoyltransferase 2	GO:0018008 N-terminal peptidyl-glycine N-myristoylation;GO:0018201 peptidyl-glycine modification;GO:0006499 N-terminal protein myristoylation	0	0	0	1	0	0	0	0	0	0	0	0	0	0	0	0	0	0	0	0
54004	54004	Gene_ID	M. musculus	54004	M. musculus	Diaph2	diaphanous related formin 2	GO:0048477 oogenesis;GO:0007292 female gamete generation;GO:0030041 actin filament polymerization	1	0	0	0	0	0	0	0	0	0	0	1	1	0	0	0	0	0	0	0
16151	16151	Gene_ID	M. musculus	16151	M. musculus	Ikbkg	inhibitor of kappaB kinase gamma	GO:0050862 positive regulation of T cell receptor signaling pathway;GO:0007250 activation of NF-kappaB-inducing kinase activity;GO:1902236 negative regulation of endoplasmic reticulum stress-induced intrinsic apoptotic signaling pathway	0	0	0	0	0	0	0	0	0	0	1	0	0	0	0	0	0	0	0	1
26893	26893	Gene_ID	M. musculus	26893	M. musculus	Cops6	COP9 signalosome subunit 6	GO:0000338 protein deneddylation;GO:0070646 protein modification by small protein removal;GO:0070647 protein modification by small protein conjugation or removal	0	0	0	0	0	0	0	0	0	0	0	0	0	0	0	0	0	0	0	0
11836	11836	Gene_ID	M. musculus	11836	M. musculus	Araf	Araf proto-oncogene, serine/threonine kinase	GO:0032006 regulation of TOR signaling;GO:0031929 TOR signaling;GO:0033138 positive regulation of peptidyl-serine phosphorylation	0	0	0	0	0	0	0	0	0	0	0	0	1	1	0	0	0	0	0	1
15519	15519	Gene_ID	M. musculus	15519	M. musculus	Hsp90aa1	heat shock protein 90, alpha (cytosolic), class A member 1	GO:0045585 positive regulation of cytotoxic T cell differentiation;GO:0045583 regulation of cytotoxic T cell differentiation;GO:0045040 protein insertion into mitochondrial outer membrane	1	1	0	0	1	1	1	1	0	0	1	0	1	1	0	1	0	0	0	1
12304	12304	Gene_ID	M. musculus	12304	M. musculus	Pdia4	protein disulfide isomerase associated 4	GO:1903334 positive regulation of protein folding;GO:1903332 regulation of protein folding;GO:0061077 chaperone-mediated protein folding	0	1	0	0	0	0	0	0	0	0	0	0	0	0	0	0	0	0	0	0
17975	17975	Gene_ID	M. musculus	17975	M. musculus	Ncl	nucleolin	GO:1901838 positive regulation of transcription of nucleolar large rRNA by RNA polymerase I;GO:1901836 regulation of transcription of nucleolar large rRNA by RNA polymerase I;GO:2000232 regulation of rRNA processing	0	0	1	0	0	1	0	0	0	1	0	0	0	0	0	0	0	0	1	0
20931	20931	Gene_ID	M. musculus	20931	M. musculus	Surf2	surfeit gene 2	GO:0008150 biological_process	0	0	0	0	0	0	0	0	0	0	0	0	0	0	0	0	0	0	0	0
211064	211064	Gene_ID	M. musculus	211064	M. musculus	Alkbh1	alkB homolog 1, histone H2A dioxygenase	GO:1990983 tRNA demethylation;GO:0042245 RNA repair;GO:0002101 tRNA wobble cytosine modification	0	0	0	0	0	0	0	0	0	1	0	0	0	0	0	0	0	0	1	0
17254	17254	Gene_ID	M. musculus	17254	M. musculus	Slc3a2	solute carrier family 3 (activators of dibasic and neutral amino acid transport), member 2	GO:0015823 phenylalanine transport;GO:1904273 L-alanine import across plasma membrane;GO:1904557 L-alanine transmembrane transport	0	0	0	0	0	0	0	0	0	0	0	0	0	0	0	0	0	0	0	0
14958	14958	Gene_ID	M. musculus	14958	M. musculus	H1f0	H1.0 linker histone	GO:0031936 negative regulation of chromatin silencing;GO:0016584 nucleosome positioning;GO:0031935 regulation of chromatin silencing	0	1	0	1	0	1	0	1	0	0	0	0	0	0	0	1	0	0	0	0
14775	14775	Gene_ID	M. musculus	14775	M. musculus	Gpx1	glutathione peroxidase 1	GO:0010269 response to selenium ion;GO:0009608 response to symbiont;GO:0009609 response to symbiotic bacterium	0	0	0	0	0	0	0	1	0	0	0	0	0	1	1	1	0	0	0	1
15516	15516	Gene_ID	M. musculus	15516	M. musculus	Hsp90ab1	heat shock protein 90 alpha (cytosolic), class B member 1	GO:1901389 negative regulation of transforming growth factor beta activation;GO:1903660 negative regulation of complement-dependent cytotoxicity;GO:1905323 telomerase holoenzyme complex assembly	1	1	0	0	0	1	1	1	0	0	1	0	1	1	0	1	0	0	0	1
16438	16438	Gene_ID	M. musculus	16438	M. musculus	Itpr1	inositol 1,4,5-trisphosphate receptor 1	GO:0050882 voluntary musculoskeletal movement;GO:0042045 epithelial fluid transport;GO:0097421 liver regeneration	0	0	0	0	0	0	0	0	0	0	0	0	0	0	1	0	0	0	0	0
21454	21454	Gene_ID	M. musculus	21454	M. musculus	Tcp1	t-complex protein 1	GO:0042000 translocation of peptides or proteins into host;GO:0044053 translocation of peptides or proteins into host cell cytoplasm;GO:1904874 positive regulation of telomerase RNA localization to Cajal body	0	1	0	0	0	1	0	1	0	0	0	0	0	0	0	0	0	0	0	0
17850	17850	Gene_ID	M. musculus	17850	M. musculus	Mmut	methylmalonyl-Coenzyme A mutase	GO:0050667 homocysteine metabolic process;GO:0000096 sulfur amino acid metabolic process;GO:0009791 post-embryonic development	0	0	0	0	0	0	0	0	0	0	0	0	0	0	0	0	1	0	1	0
11898	11898	Gene_ID	M. musculus	11898	M. musculus	Ass1	argininosuccinate synthetase 1	GO:0000053 argininosuccinate metabolic process;GO:0010046 response to mycotoxin;GO:0006526 arginine biosynthetic process	0	0	0	0	0	0	0	0	0	0	0	0	0	0	0	0	1	0	1	0
14870	14870	Gene_ID	M. musculus	14870	M. musculus	Gstp1	glutathione S-transferase, pi 1	GO:2000428 regulation of neutrophil aggregation;GO:2000429 negative regulation of neutrophil aggregation;GO:2000469 negative regulation of peroxidase activity	0	0	0	0	0	0	0	0	0	0	0	0	0	0	0	1	0	0	0	0
12406	12406	Gene_ID	M. musculus	12406	M. musculus	Serpinh1	serine (or cysteine) peptidase inhibitor, clade H, member 1	GO:0003433 chondrocyte development involved in endochondral bone morphogenesis;GO:0003413 chondrocyte differentiation involved in endochondral bone morphogenesis;GO:0002063 chondrocyte development	0	0	0	0	0	0	0	0	0	0	0	0	1	0	0	0	0	0	0	0
17313	17313	Gene_ID	M. musculus	17313	M. musculus	Mgp	matrix Gla protein	GO:0030500 regulation of bone mineralization;GO:0070167 regulation of biomineral tissue development;GO:0110149 regulation of biomineralization	0	0	0	0	0	0	0	0	0	0	0	0	0	0	0	0	0	0	0	0
17756	17756	Gene_ID	M. musculus	17756	M. musculus	Map2	microtubule-associated protein 2	GO:1902805 positive regulation of synaptic vesicle transport;GO:1903744 positive regulation of anterograde synaptic vesicle transport;GO:1904527 negative regulation of microtubule binding	0	1	0	0	0	0	0	0	0	0	0	0	1	0	0	0	0	0	0	0
17215	17215	Gene_ID	M. musculus	17215	M. musculus	Mcm3	minichromosome maintenance complex component 3	GO:1902292 cell cycle DNA replication initiation;GO:1902315 nuclear cell cycle DNA replication initiation;GO:1902975 mitotic DNA replication initiation	0	0	0	0	0	0	0	0	0	0	0	0	0	0	0	0	0	0	0	0
19684	19684	Gene_ID	M. musculus	19684	M. musculus	Rdx	radixin	GO:1903392 negative regulation of adherens junction organization;GO:1903391 regulation of adherens junction organization;GO:2000643 positive regulation of early endosome to late endosome transport	0	1	0	0	0	0	0	0	0	0	0	1	1	1	0	0	0	0	0	1
17314	17314	Gene_ID	M. musculus	17314	M. musculus	Mgmt	O-6-methylguanine-DNA methyltransferase	GO:0006307 DNA dealkylation involved in DNA repair;GO:0035510 DNA dealkylation;GO:2000781 positive regulation of double-strand break repair	0	1	0	0	0	0	0	0	0	0	0	0	0	0	0	0	0	0	0	0
20226	20226	Gene_ID	M. musculus	20226	M. musculus	Sars	seryl-aminoacyl-tRNA synthetase	GO:1904046 negative regulation of vascular endothelial growth factor production;GO:0006434 seryl-tRNA aminoacylation;GO:0010574 regulation of vascular endothelial growth factor production	0	0	0	0	0	0	0	0	0	1	0	0	0	0	0	0	0	0	1	0
22596	22596	Gene_ID	M. musculus	22596	M. musculus	Xrcc5	X-ray repair complementing defective repair in Chinese hamster cells 5	GO:0034462 small-subunit processome assembly;GO:1904430 negative regulation of t-circle formation;GO:1904429 regulation of t-circle formation	0	1	0	0	0	1	0	0	0	0	0	0	0	0	0	0	0	0	0	0
14827	14827	Gene_ID	M. musculus	14827	M. musculus	Pdia3	protein disulfide isomerase associated 3	GO:1903334 positive regulation of protein folding;GO:0071305 cellular response to vitamin D;GO:1903332 regulation of protein folding	0	1	0	0	0	0	0	0	0	0	0	0	0	0	0	0	0	0	0	0
11792	11792	Gene_ID	M. musculus	11792	M. musculus	Apex1	apurinic/apyrimidinic endonuclease 1	GO:0097698 telomere maintenance via base-excision repair;GO:0043247 telomere maintenance in response to DNA damage;GO:0080111 DNA demethylation	0	1	0	0	0	1	0	0	0	1	0	0	0	0	0	0	0	0	0	1
50884	50884	Gene_ID	M. musculus	50884	M. musculus	Nckap1	NCK-associated protein 1	GO:0045175 basal protein localization;GO:0030950 establishment or maintenance of actin cytoskeleton polarity;GO:0007354 zygotic determination of anterior/posterior axis, embryo	1	1	0	0	0	1	0	0	0	0	0	1	1	0	0	0	0	1	0	0
16568	16568	Gene_ID	M. musculus	16568	M. musculus	Kif3a	kinesin family member 3A	GO:1905126 regulation of axo-dendritic protein transport;GO:1905128 positive regulation of axo-dendritic protein transport;GO:2000769 regulation of establishment or maintenance of cell polarity regulating cell shape	0	1	0	0	0	0	0	0	0	0	0	0	0	0	0	0	0	0	0	0
14228	14228	Gene_ID	M. musculus	14228	M. musculus	Fkbp4	FK506 binding protein 4	GO:0006463 steroid hormone receptor complex assembly;GO:0006825 copper ion transport;GO:0031115 negative regulation of microtubule polymerization	0	1	0	0	0	0	0	0	0	0	0	0	1	0	0	1	0	0	0	0
26395	26395	Gene_ID	M. musculus	26395	M. musculus	Map2k1	mitogen-activated protein kinase kinase 1	GO:0090170 regulation of Golgi inheritance;GO:0060440 trachea formation;GO:1903297 regulation of hypoxia-induced intrinsic apoptotic signaling pathway	0	1	1	0	1	0	0	0	0	1	1	0	1	0	1	0	0	0	0	1
22375	22375	Gene_ID	M. musculus	22375	M. musculus	Wars	tryptophanyl-tRNA synthetase	GO:0006436 tryptophanyl-tRNA aminoacylation;GO:0010835 regulation of protein ADP-ribosylation;GO:0006471 protein ADP-ribosylation	0	0	0	0	0	0	0	0	0	1	0	0	1	0	0	0	1	0	1	0
17997	17997	Gene_ID	M. musculus	17997	M. musculus	Nedd1	neural precursor cell expressed, developmentally down-regulated gene 1	GO:0071539 protein localization to centrosome;GO:1905508 protein localization to microtubule organizing center;GO:0007019 microtubule depolymerization	0	1	0	0	0	0	0	0	0	0	0	0	1	0	0	0	0	0	0	0
18984	18984	Gene_ID	M. musculus	18984	M. musculus	Por	cytochrome p450 oxidoreductase	GO:0043602 nitrate catabolic process;GO:0046210 nitric oxide catabolic process;GO:0090345 cellular organohalogen metabolic process	0	0	0	1	0	0	0	0	0	0	0	0	0	0	1	0	0	0	0	1
30930	30930	Gene_ID	M. musculus	30930	M. musculus	Vps26a	VPS26 retromer complex component A	GO:0032456 endocytic recycling;GO:0042147 retrograde transport, endosome to Golgi;GO:0098876 vesicle-mediated transport to the plasma membrane	0	0	0	0	0	0	0	0	0	0	0	0	0	0	0	0	0	0	0	0
12469	12469	Gene_ID	M. musculus	12469	M. musculus	Cct8	chaperonin containing Tcp1, subunit 8 (theta)	GO:1904851 positive regulation of establishment of protein localization to telomere;GO:0070203 regulation of establishment of protein localization to telomere;GO:0070202 regulation of establishment of protein localization to chromosome	0	1	0	0	0	1	0	1	0	0	0	0	0	0	0	0	0	0	0	0
17685	17685	Gene_ID	M. musculus	17685	M. musculus	Msh2	mutS homolog 2	GO:0043570 maintenance of DNA repeat elements;GO:0048298 positive regulation of isotype switching to IgA isotypes;GO:0051096 positive regulation of helicase activity	0	1	0	0	0	0	0	0	0	0	0	0	0	0	1	0	0	0	0	0
18195	18195	Gene_ID	M. musculus	18195	M. musculus	Nsf	N-ethylmaleimide sensitive fusion protein	GO:0048211 Golgi vesicle docking;GO:0035494 SNARE complex disassembly;GO:0001921 positive regulation of receptor recycling	0	0	0	0	0	0	0	0	0	0	0	0	0	1	0	0	0	0	0	1
11669	11669	Gene_ID	M. musculus	11669	M. musculus	Aldh2	aldehyde dehydrogenase 2, mitochondrial	GO:0006117 acetaldehyde metabolic process;GO:0048149 behavioral response to ethanol;GO:0110095 cellular detoxification of aldehyde	0	0	0	0	0	0	0	0	0	0	0	0	0	0	0	0	0	0	0	0
16010	16010	Gene_ID	M. musculus	16010	M. musculus	Igfbp4	insulin-like growth factor binding protein 4	GO:0043568 positive regulation of insulin-like growth factor receptor signaling pathway;GO:0043567 regulation of insulin-like growth factor receptor signaling pathway;GO:0044342 type B pancreatic cell proliferation	0	0	0	0	0	0	0	0	0	0	0	0	0	0	0	0	0	0	0	0
12929	12929	Gene_ID	M. musculus	12929	M. musculus	Crkl	v-crk avian sarcoma virus CT10 oncogene homolog-like	GO:0060465 pharynx development;GO:0035685 helper T cell diapedesis;GO:0035684 helper T cell extravasation	0	1	0	0	0	0	0	0	0	0	0	0	1	0	0	0	0	0	0	0
269587	269587	Gene_ID	M. musculus	269587	M. musculus	Epb41	erythrocyte membrane protein band 4.1	GO:1904778 positive regulation of protein localization to cell cortex;GO:1904776 regulation of protein localization to cell cortex;GO:0072697 protein localization to cell cortex	0	1	0	0	0	0	0	0	0	0	0	1	0	0	0	0	0	0	0	0
14979	14979	Gene_ID	M. musculus	14979	M. musculus	H2-Ke6	H2-K region expressed gene 6	GO:0006703 estrogen biosynthetic process;GO:0051290 protein heterotetramerization;GO:0008210 estrogen metabolic process	0	0	0	0	0	0	0	0	0	0	0	0	0	0	0	0	0	0	0	0
11964	11964	Gene_ID	M. musculus	11964	M. musculus	Atp6v1a	ATPase, H+ transporting, lysosomal V1 subunit A	GO:0036295 cellular response to increased oxygen levels;GO:0036296 response to increased oxygen levels;GO:0006879 cellular iron ion homeostasis	0	0	0	0	1	0	0	0	0	0	0	0	1	0	1	1	0	0	0	0
11370	11370	Gene_ID	M. musculus	11370	M. musculus	Acadvl	acyl-Coenzyme A dehydrogenase, very long chain	GO:0033539 fatty acid beta-oxidation using acyl-CoA dehydrogenase;GO:0046322 negative regulation of fatty acid oxidation;GO:0045717 negative regulation of fatty acid biosynthetic process	0	0	0	0	0	0	0	0	0	0	0	0	0	0	0	0	0	0	0	0
11363	11363	Gene_ID	M. musculus	11363	M. musculus	Acadl	acyl-Coenzyme A dehydrogenase, long-chain	GO:0006579 amino-acid betaine catabolic process;GO:0042413 carnitine catabolic process;GO:0019254 carnitine metabolic process, CoA-linked	0	0	0	0	0	0	0	0	0	0	0	0	0	0	0	0	0	0	0	1
18004	18004	Gene_ID	M. musculus	18004	M. musculus	Nek1	NIMA (never in mitosis gene a)-related expressed kinase 1	GO:0042769 DNA damage response, detection of DNA damage;GO:2000001 regulation of DNA damage checkpoint;GO:1901976 regulation of cell cycle checkpoint	0	0	0	0	0	0	0	0	0	0	0	0	0	0	0	0	0	0	0	0
22245	22245	Gene_ID	M. musculus	22245	M. musculus	Uck1	uridine-cytidine kinase 1	GO:0016310 phosphorylation;GO:0006796 phosphate-containing compound metabolic process;GO:0006793 phosphorus metabolic process	0	0	0	0	0	0	0	0	0	0	0	0	0	0	0	0	0	0	0	0
21982	21982	Gene_ID	M. musculus	21982	M. musculus	Tmem165	transmembrane protein 165	GO:0032468 Golgi calcium ion homeostasis;GO:0032472 Golgi calcium ion transport;GO:0071421 manganese ion transmembrane transport	0	0	0	0	0	0	0	0	0	0	0	0	0	0	0	0	0	0	0	0
17222	17222	Gene_ID	M. musculus	17222	M. musculus	Anapc1	anaphase promoting complex subunit 1	GO:0031145 anaphase-promoting complex-dependent catabolic process;GO:0070979 protein K11-linked ubiquitination;GO:0007091 metaphase/anaphase transition of mitotic cell cycle	0	0	0	0	0	1	0	0	0	0	0	0	0	1	0	1	0	0	0	0
17688	17688	Gene_ID	M. musculus	17688	M. musculus	Msh6	mutS homolog 6	GO:0000710 meiotic mismatch repair;GO:0043570 maintenance of DNA repeat elements;GO:0051096 positive regulation of helicase activity	0	1	0	0	0	0	0	0	0	0	0	0	0	0	0	0	0	0	0	0
13017	13017	Gene_ID	M. musculus	13017	M. musculus	Ctbp2	C-terminal binding protein 2	GO:0048386 positive regulation of retinoic acid receptor signaling pathway;GO:0035563 positive regulation of chromatin binding;GO:0048385 regulation of retinoic acid receptor signaling pathway	0	0	1	0	0	0	0	0	0	0	0	0	0	0	0	0	0	0	0	0
56390	56390	Gene_ID	M. musculus	56390	M. musculus	Znrd2	zinc ribbon domain containing 2	GO:0008150 biological_process	0	0	0	0	0	0	0	0	0	0	0	0	0	0	0	0	0	0	0	0
66656	66656	Gene_ID	M. musculus	66656	M. musculus	Eef1d	eukaryotic translation elongation factor 1 delta (guanine nucleotide exchange protein)	GO:0009299 mRNA transcription;GO:0071479 cellular response to ionizing radiation;GO:0006414 translational elongation	0	0	0	0	0	0	0	0	0	1	0	0	0	0	0	0	0	0	0	0
114713	114713	Gene_ID	M. musculus	114713	M. musculus	Rasa2	RAS p21 protein activator 2	GO:0046580 negative regulation of Ras protein signal transduction;GO:0051058 negative regulation of small GTPase mediated signal transduction;GO:0046578 regulation of Ras protein signal transduction	0	0	0	0	0	0	0	0	0	0	1	0	0	0	0	0	0	0	0	0
13629	13629	Gene_ID	M. musculus	13629	M. musculus	Eef2	eukaryotic translation elongation factor 2	GO:2000767 positive regulation of cytoplasmic translation;GO:2000765 regulation of cytoplasmic translation;GO:0006414 translational elongation	0	0	0	0	0	0	0	0	0	1	0	0	0	0	0	0	0	0	0	0
140493	140493	Gene_ID	M. musculus	140493	M. musculus	Kcnn3	potassium intermediate/small conductance calcium-activated channel, subfamily N, member 3	GO:0071805 potassium ion transmembrane transport;GO:0006813 potassium ion transport;GO:0098662 inorganic cation transmembrane transport	0	0	0	0	0	0	0	0	0	0	0	0	0	0	0	0	0	0	0	0
228866	228866	Gene_ID	M. musculus	228866	M. musculus	Pcif1	phosphorylated CTD interacting factor 1	GO:0080009 mRNA methylation;GO:0016556 mRNA modification;GO:0001510 RNA methylation	0	0	0	0	0	0	0	0	0	1	0	0	0	0	0	0	0	0	0	0
228790	228790	Gene_ID	M. musculus	228790	M. musculus	Asxl1	ASXL transcriptional regulator 1	GO:0035359 negative regulation of peroxisome proliferator activated receptor signaling pathway;GO:0035521 monoubiquitinated histone deubiquitination;GO:0035522 monoubiquitinated histone H2A deubiquitination	0	0	0	1	0	0	0	0	0	0	0	0	0	0	0	0	0	0	0	0
12848	12848	Gene_ID	M. musculus	12848	M. musculus	Cops2	COP9 signalosome subunit 2	GO:0000338 protein deneddylation;GO:0001833 inner cell mass cell proliferation;GO:0001832 blastocyst growth	1	0	0	0	0	0	1	0	0	0	0	0	0	0	0	0	0	0	0	0
15510	15510	Gene_ID	M. musculus	15510	M. musculus	Hspd1	heat shock protein 1 (chaperonin)	GO:0034514 mitochondrial unfolded protein response;GO:0045041 protein import into mitochondrial intermembrane space;GO:0002842 positive regulation of T cell mediated immune response to tumor cell	0	1	0	0	1	0	0	1	0	0	0	0	0	0	0	0	0	0	0	0
22631	22631	Gene_ID	M. musculus	22631	M. musculus	Ywhaz	tyrosine 3-monooxygenase/tryptophan 5-monooxygenase activation protein, zeta polypeptide	GO:0008039 synaptic target recognition;GO:0090168 Golgi reassembly;GO:0051683 establishment of Golgi localization	1	0	0	0	1	0	0	1	1	0	1	0	1	0	0	0	0	0	0	0
56044	56044	Gene_ID	M. musculus	56044	M. musculus	Rala	v-ral simian leukemia viral oncogene A (ras related)	GO:0051665 membrane raft localization;GO:0090141 positive regulation of mitochondrial fission;GO:0090140 regulation of mitochondrial fission	0	0	0	0	0	1	0	1	0	0	0	1	0	0	0	0	0	0	0	0
22195	22195	Gene_ID	M. musculus	22195	M. musculus	Ube2l3	ubiquitin-conjugating enzyme E2L 3	GO:0051443 positive regulation of ubiquitin-protein transferase activity;GO:0070979 protein K11-linked ubiquitination;GO:0071385 cellular response to glucocorticoid stimulus	0	0	0	0	0	1	0	0	0	0	0	0	0	1	1	0	0	0	0	0
53310	53310	Gene_ID	M. musculus	53310	M. musculus	Dlg3	discs large MAGUK scaffold protein 3	GO:0061098 positive regulation of protein tyrosine kinase activity;GO:0045197 establishment or maintenance of epithelial cell apical/basal polarity;GO:0035088 establishment or maintenance of apical/basal cell polarity	0	0	0	0	0	0	0	0	0	0	0	0	0	0	0	0	0	0	0	0
20935	20935	Gene_ID	M. musculus	20935	M. musculus	Surf6	surfeit gene 6	GO:0042255 ribosome assembly;GO:0042273 ribosomal large subunit biogenesis;GO:0042274 ribosomal small subunit biogenesis	0	0	0	0	0	0	0	0	0	0	0	0	0	0	0	0	0	0	0	0
15182	15182	Gene_ID	M. musculus	15182	M. musculus	Hdac2	histone deacetylase 2	GO:1902437 positive regulation of male mating behavior;GO:0061198 fungiform papilla formation;GO:1902435 regulation of male mating behavior	0	0	1	1	0	0	0	0	1	0	1	1	1	0	1	0	0	0	0	0
55936	55936	Gene_ID	M. musculus	55936	M. musculus	Ctps2	cytidine 5'-triphosphate synthase 2	GO:0019856 pyrimidine nucleobase biosynthetic process;GO:0006241 CTP biosynthetic process;GO:0009209 pyrimidine ribonucleoside triphosphate biosynthetic process	0	0	0	0	1	0	0	0	0	0	0	0	0	0	0	0	1	0	1	0
15254	15254	Gene_ID	M. musculus	15254	M. musculus	Hint1	histidine triad nucleotide binding protein 1	GO:0016926 protein desumoylation;GO:0009154 purine ribonucleotide catabolic process;GO:0050850 positive regulation of calcium-mediated signaling	0	0	0	1	1	0	0	0	0	0	0	0	0	0	0	0	0	0	0	1
12468	12468	Gene_ID	M. musculus	12468	M. musculus	Cct7	chaperonin containing Tcp1, subunit 7 (eta)	GO:1904851 positive regulation of establishment of protein localization to telomere;GO:0070203 regulation of establishment of protein localization to telomere;GO:0070202 regulation of establishment of protein localization to chromosome	1	1	0	0	0	1	1	1	0	0	0	0	0	0	0	0	0	0	0	0
12461	12461	Gene_ID	M. musculus	12461	M. musculus	Cct2	chaperonin containing Tcp1, subunit 2 (beta)	GO:0051086 chaperone mediated protein folding independent of cofactor;GO:1904874 positive regulation of telomerase RNA localization to Cajal body;GO:0090666 scaRNA localization to Cajal body	1	1	0	0	0	1	1	1	0	0	0	0	0	0	0	0	0	0	0	0
12464	12464	Gene_ID	M. musculus	12464	M. musculus	Cct4	chaperonin containing Tcp1, subunit 4 (delta)	GO:1904874 positive regulation of telomerase RNA localization to Cajal body;GO:0090666 scaRNA localization to Cajal body;GO:1904872 regulation of telomerase RNA localization to Cajal body	0	1	0	0	0	1	0	1	0	0	0	0	0	0	0	0	0	0	0	0
12465	12465	Gene_ID	M. musculus	12465	M. musculus	Cct5	chaperonin containing Tcp1, subunit 5 (epsilon)	GO:1904851 positive regulation of establishment of protein localization to telomere;GO:0070203 regulation of establishment of protein localization to telomere;GO:0070202 regulation of establishment of protein localization to chromosome	0	1	0	0	0	1	0	1	0	0	0	0	0	0	0	0	0	0	0	0
12466	12466	Gene_ID	M. musculus	12466	M. musculus	Cct6a	chaperonin containing Tcp1, subunit 6a (zeta)	GO:1904851 positive regulation of establishment of protein localization to telomere;GO:0070203 regulation of establishment of protein localization to telomere;GO:0070202 regulation of establishment of protein localization to chromosome	1	1	0	0	0	1	1	1	0	0	0	0	0	0	0	0	0	0	0	0
12462	12462	Gene_ID	M. musculus	12462	M. musculus	Cct3	chaperonin containing Tcp1, subunit 3 (gamma)	GO:1904851 positive regulation of establishment of protein localization to telomere;GO:0070203 regulation of establishment of protein localization to telomere;GO:0070202 regulation of establishment of protein localization to chromosome	0	1	0	0	0	1	0	1	0	0	0	0	0	0	0	0	0	0	0	0
103733	103733	Gene_ID	M. musculus	103733	M. musculus	Tubg1	tubulin, gamma 1	GO:0000212 meiotic spindle organization;GO:0007020 microtubule nucleation;GO:0031122 cytoplasmic microtubule organization	0	1	0	0	0	0	0	0	0	0	0	0	1	0	0	0	0	0	0	0
11957	11957	Gene_ID	M. musculus	11957	M. musculus	Atp5j	ATP synthase, H+ transporting, mitochondrial F0 complex, subunit F	GO:0032307 negative regulation of prostaglandin secretion;GO:1900139 negative regulation of arachidonic acid secretion;GO:0032304 negative regulation of icosanoid secretion	0	1	0	0	1	0	0	0	0	0	0	0	0	0	1	0	0	0	0	0
12181	12181	Gene_ID	M. musculus	12181	M. musculus	Bop1	block of proliferation 1	GO:0000448 cleavage in ITS2 between 5.8S rRNA and LSU-rRNA of tricistronic rRNA transcript (SSU-rRNA, 5.8S rRNA, LSU-rRNA);GO:0000478 endonucleolytic cleavage involved in rRNA processing;GO:0000479 endonucleolytic cleavage of tricistronic rRNA transcript (SSU-rRNA, 5.8S rRNA, LSU-rRNA)	0	0	0	0	0	0	0	0	0	0	0	0	0	0	0	0	0	0	1	0
14911	14911	Gene_ID	M. musculus	14911	M. musculus	Thumpd3	THUMP domain containing 3	GO:0030488 tRNA methylation;GO:0001510 RNA methylation;GO:0006400 tRNA modification	0	0	0	0	0	0	0	0	0	0	0	0	0	0	0	0	0	0	1	0
18777	18777	Gene_ID	M. musculus	18777	M. musculus	Lypla1	lysophospholipase 1	GO:0042997 negative regulation of Golgi to plasma membrane protein transport;GO:0002084 protein depalmitoylation;GO:0098734 macromolecule depalmitoylation	0	1	0	0	0	0	0	0	0	0	0	0	0	0	0	0	0	0	0	0
14381	14381	Gene_ID	M. musculus	14381	M. musculus	G6pdx	glucose-6-phosphate dehydrogenase X-linked	GO:0002033 angiotensin-mediated vasodilation involved in regulation of systemic arterial blood pressure;GO:0010731 protein glutathionylation;GO:0010732 regulation of protein glutathionylation	0	0	0	0	1	0	0	0	1	0	0	0	0	0	1	0	0	0	0	0
269523	269523	Gene_ID	M. musculus	269523	M. musculus	Vcp	valosin containing protein	GO:0042728 flavin-containing compound catabolic process;GO:0072389 flavin adenine dinucleotide catabolic process;GO:1903007 positive regulation of Lys63-specific deubiquitinase activity	1	1	0	0	1	1	0	0	0	0	0	0	1	1	1	1	0	0	0	1
22201	22201	Gene_ID	M. musculus	22201	M. musculus	Uba1	ubiquitin-like modifier activating enzyme 1	GO:0006511 ubiquitin-dependent protein catabolic process;GO:0019941 modification-dependent protein catabolic process;GO:0043632 modification-dependent macromolecule catabolic process	0	0	0	0	0	1	0	0	0	0	0	0	0	1	1	0	0	0	0	0
17169	17169	Gene_ID	M. musculus	17169	M. musculus	Mark3	MAP/microtubule affinity regulating kinase 3	GO:0036289 peptidyl-serine autophosphorylation;GO:0035331 negative regulation of hippo signaling;GO:0035330 regulation of hippo signaling	0	0	0	0	0	0	0	0	0	0	0	0	0	0	0	0	0	0	0	0
12572	12572	Gene_ID	M. musculus	12572	M. musculus	Cdk7	cyclin-dependent kinase 7	GO:0070816 phosphorylation of RNA polymerase II C-terminal domain;GO:0006367 transcription initiation from RNA polymerase II promoter;GO:0006352 DNA-templated transcription, initiation	0	1	1	0	0	0	0	0	1	0	1	0	0	0	0	0	0	0	0	0
11946	11946	Gene_ID	M. musculus	11946	M. musculus	Atp5a1	ATP synthase, H+ transporting, mitochondrial F1 complex, alpha subunit 1	GO:0042776 mitochondrial ATP synthesis coupled proton transport;GO:0015985 energy coupled proton transport, down electrochemical gradient;GO:0015986 ATP synthesis coupled proton transport	0	1	0	0	1	0	0	0	0	0	0	0	0	0	1	0	0	0	0	0
19697	19697	Gene_ID	M. musculus	19697	M. musculus	Rela	v-rel reticuloendotheliosis viral oncogene homolog A (avian)	GO:0014038 regulation of Schwann cell differentiation;GO:0014040 positive regulation of Schwann cell differentiation;GO:0071316 cellular response to nicotine	0	0	1	1	0	1	0	0	0	1	1	0	0	1	1	0	0	0	1	0
18015	18015	Gene_ID	M. musculus	18015	M. musculus	Nf1	neurofibromin 1	GO:0021896 forebrain astrocyte differentiation;GO:0021897 forebrain astrocyte development;GO:0061534 gamma-aminobutyric acid secretion, neurotransmission	0	1	0	0	0	0	0	1	0	0	0	1	1	0	0	0	0	0	0	0
18555	18555	Gene_ID	M. musculus	18555	M. musculus	Cdk16	cyclin-dependent kinase 16	GO:0000083 regulation of transcription involved in G1/S transition of mitotic cell cycle;GO:0030252 growth hormone secretion;GO:0061178 regulation of insulin secretion involved in cellular response to glucose stimulus	0	1	0	0	0	0	0	0	0	0	0	0	0	0	0	0	0	0	0	0
13860	13860	Gene_ID	M. musculus	13860	M. musculus	Eps8	epidermal growth factor receptor pathway substrate 8	GO:0070358 actin polymerization-dependent cell motility;GO:0048149 behavioral response to ethanol;GO:0051764 actin crosslink formation	0	0	0	0	0	0	0	0	0	0	0	1	1	0	0	0	0	0	0	0
17342	17342	Gene_ID	M. musculus	17342	M. musculus	Mitf	melanogenesis associated transcription factor	GO:0044336 canonical Wnt signaling pathway involved in negative regulation of apoptotic process;GO:0030318 melanocyte differentiation;GO:0050931 pigment cell differentiation	0	0	1	0	0	0	0	0	0	0	0	0	0	0	0	0	0	0	0	0
66860	66860	Gene_ID	M. musculus	66860	M. musculus	Tanc1	tetratricopeptide repeat, ankyrin repeat and coiled-coil containing 1	GO:0097062 dendritic spine maintenance;GO:0007520 myoblast fusion;GO:0000768 syncytium formation by plasma membrane fusion	0	0	0	0	0	0	0	0	0	0	0	0	0	0	0	0	0	0	0	0
69956	69956	Gene_ID	M. musculus	69956	M. musculus	Ptcd3	pentatricopeptide repeat domain 3	GO:0032543 mitochondrial translation;GO:0140053 mitochondrial gene expression;GO:0006417 regulation of translation	0	0	0	0	0	0	0	0	0	1	0	0	0	0	0	0	0	0	0	0
434246	434246	Gene_ID	M. musculus	434246	M. musculus	Trim72	tripartite motif-containing 72	GO:0043569 negative regulation of insulin-like growth factor receptor signaling pathway;GO:0001778 plasma membrane repair;GO:0010832 negative regulation of myotube differentiation	0	0	0	0	0	0	0	0	0	0	0	0	0	1	0	0	0	0	0	0
230657	230657	Gene_ID	M. musculus	230657	M. musculus	Tmem69	transmembrane protein 69	GO:0008150 biological_process	0	0	0	0	0	0	0	0	0	0	0	0	0	0	0	0	0	0	0	0
50767	50767	Gene_ID	M. musculus	50767	M. musculus	Pnpla6	patatin-like phospholipase domain containing 6	GO:0046470 phosphatidylcholine metabolic process;GO:0006650 glycerophospholipid metabolic process;GO:0016042 lipid catabolic process	0	0	0	0	0	0	0	0	0	0	0	0	0	0	0	0	0	0	0	0
208146	208146	Gene_ID	M. musculus	208146	M. musculus	Yeats2	YEATS domain containing 2	GO:0043966 histone H3 acetylation;GO:0016573 histone acetylation;GO:0006475 internal protein amino acid acetylation	0	0	0	1	0	0	0	0	0	0	0	0	0	0	0	0	0	0	0	0
233900	233900	Gene_ID	M. musculus	233900	M. musculus	Rnf40	ring finger protein 40	GO:2001168 positive regulation of histone H2B ubiquitination;GO:2001166 regulation of histone H2B ubiquitination;GO:0033184 positive regulation of histone ubiquitination	0	0	0	1	0	1	0	0	0	0	0	0	0	1	0	0	0	0	0	1
223739	223739	Gene_ID	M. musculus	223739	M. musculus	5031439G07Rik	RIKEN cDNA 5031439G07 gene	GO:0008150 biological_process	0	0	0	0	0	0	0	0	0	0	0	0	0	0	0	0	0	0	0	0
68106	68106	Gene_ID	M. musculus	68106	M. musculus	Nt5c3b	5'-nucleotidase, cytosolic IIIB	GO:0009117 nucleotide metabolic process;GO:0006753 nucleoside phosphate metabolic process;GO:0055086 nucleobase-containing small molecule metabolic process	0	0	0	0	1	0	0	0	0	0	0	0	0	0	0	0	0	0	0	0
75607	75607	Gene_ID	M. musculus	75607	M. musculus	Wnk2	WNK lysine deficient protein kinase 2	GO:1903288 positive regulation of potassium ion import across plasma membrane;GO:1903286 regulation of potassium ion import;GO:2000651 positive regulation of sodium ion transmembrane transporter activity	0	0	0	0	0	0	0	0	0	0	0	0	0	0	0	0	0	0	0	0
70497	70497	Gene_ID	M. musculus	70497	M. musculus	Arhgap17	Rho GTPase activating protein 17	GO:0035020 regulation of Rac protein signal transduction;GO:0016601 Rac protein signal transduction;GO:0017156 calcium-ion regulated exocytosis	1	0	0	0	0	0	0	0	0	0	0	1	1	0	0	0	0	1	0	0
319876	319876	Gene_ID	M. musculus	319876	M. musculus	Cobll1	Cobl-like 1		0	0	0	0	0	0	0	0	0	0	0	0	0	0	0	0	0	0	0	0
15193	15193	Gene_ID	M. musculus	15193	M. musculus	Hdgfl2	HDGF like 2	GO:0030307 positive regulation of cell growth;GO:0045927 positive regulation of growth;GO:0001558 regulation of cell growth	0	0	0	0	0	0	0	0	0	0	0	0	0	0	0	0	0	0	0	0
100756	100756	Gene_ID	M. musculus	100756	M. musculus	Usp30	ubiquitin specific peptidase 30	GO:0044313 protein K6-linked deubiquitination;GO:1901525 negative regulation of mitophagy;GO:1903147 negative regulation of autophagy of mitochondrion	0	0	0	0	0	0	0	1	0	0	0	0	0	1	0	0	0	0	0	1
72657	72657	Gene_ID	M. musculus	72657	M. musculus	Selenoh	selenoprotein H		0	0	0	0	0	0	0	0	0	0	0	0	0	0	0	0	0	0	0	0
210998	210998	Gene_ID	M. musculus	210998	M. musculus	Fam91a1	family with sequence similarity 91, member A1	GO:0099041 vesicle tethering to Golgi;GO:0099022 vesicle tethering;GO:0006903 vesicle targeting	1	0	0	0	0	0	0	0	0	0	0	0	0	0	0	0	0	0	0	0
218518	218518	Gene_ID	M. musculus	218518	M. musculus	Marveld2	MARVEL (membrane-associating) domain containing 2	GO:0061028 establishment of endothelial barrier;GO:0001885 endothelial cell development;GO:0070830 bicellular tight junction assembly	0	0	0	0	0	0	0	0	0	0	0	0	0	0	0	0	0	0	0	0
54137	54137	Gene_ID	M. musculus	54137	M. musculus	Acrbp	proacrosin binding protein	GO:0001675 acrosome assembly;GO:0033363 secretory granule organization;GO:0010927 cellular component assembly involved in morphogenesis	0	1	0	0	0	0	0	0	0	0	0	0	0	0	0	0	0	0	0	0
270685	270685	Gene_ID	M. musculus	270685	M. musculus	Mthfd1l	methylenetetrahydrofolate dehydrogenase (NADP+ dependent) 1-like	GO:0015942 formate metabolic process;GO:0009257 10-formyltetrahydrofolate biosynthetic process;GO:0009256 10-formyltetrahydrofolate metabolic process	0	0	0	0	0	0	0	0	0	0	0	0	0	0	0	0	1	0	0	0
170644	170644	Gene_ID	M. musculus	170644	M. musculus	Ubn1	ubinuclein 1	GO:0006336 DNA replication-independent nucleosome assembly;GO:0034724 DNA replication-independent nucleosome organization;GO:0006334 nucleosome assembly	0	0	0	1	0	0	0	0	0	0	0	0	0	0	0	1	0	0	0	0
15204	15204	Gene_ID	M. musculus	15204	M. musculus	Herc2	HECT and RLD domain containing E3 ubiquitin protein ligase 2	GO:0043161 proteasome-mediated ubiquitin-dependent protein catabolic process;GO:0006281 DNA repair;GO:0010498 proteasomal protein catabolic process	0	0	0	0	0	0	0	0	0	0	0	0	0	1	0	0	0	0	0	0
108961	108961	Gene_ID	M. musculus	108961	M. musculus	E2f8	E2F transcription factor 8	GO:0033301 cell cycle comprising mitosis without cytokinesis;GO:0032877 positive regulation of DNA endoreduplication;GO:0032875 regulation of DNA endoreduplication	0	0	0	0	0	0	0	0	1	0	0	0	0	0	0	0	0	0	0	0
109331	109331	Gene_ID	M. musculus	109331	M. musculus	Rnf20	ring finger protein 20	GO:2001168 positive regulation of histone H2B ubiquitination;GO:2001166 regulation of histone H2B ubiquitination;GO:0033184 positive regulation of histone ubiquitination	1	0	0	1	0	1	1	0	0	0	0	0	0	1	0	0	0	0	0	0
76884	76884	Gene_ID	M. musculus	76884	M. musculus	Cyfip2	cytoplasmic FMR1 interacting protein 2	GO:0051388 positive regulation of neurotrophin TRK receptor signaling pathway;GO:0051386 regulation of neurotrophin TRK receptor signaling pathway;GO:0097202 activation of cysteine-type endopeptidase activity	1	0	0	0	0	0	0	0	0	0	0	1	1	0	0	0	0	1	0	0
18293	18293	Gene_ID	M. musculus	18293	M. musculus	Ogdh	oxoglutarate (alpha-ketoglutarate) dehydrogenase (lipoamide)	GO:0061034 olfactory bulb mitral cell layer development;GO:0018335 protein succinylation;GO:0106077 histone succinylation	0	0	0	1	1	0	0	0	0	0	0	0	0	0	1	0	1	0	0	0
19060	19060	Gene_ID	M. musculus	19060	M. musculus	Ppp5c	protein phosphatase 5, catalytic subunit	GO:1904550 response to arachidonic acid;GO:2000324 positive regulation of glucocorticoid receptor signaling pathway;GO:0016576 histone dephosphorylation	0	0	0	1	0	0	0	0	0	0	0	0	0	0	0	0	0	0	0	0
19414	19414	Gene_ID	M. musculus	19414	M. musculus	Rasa3	RAS p21 protein activator 3	GO:0034605 cellular response to heat;GO:0046580 negative regulation of Ras protein signal transduction;GO:0051058 negative regulation of small GTPase mediated signal transduction	0	0	0	0	0	0	0	0	0	0	0	0	0	0	0	0	0	0	0	0
18983	18983	Gene_ID	M. musculus	18983	M. musculus	Cnot7	CCR4-NOT transcription complex, subunit 7	GO:0043928 exonucleolytic catabolism of deadenylated mRNA;GO:0000290 deadenylation-dependent decapping of nuclear-transcribed mRNA;GO:0060213 positive regulation of nuclear-transcribed mRNA poly(A) tail shortening	0	0	0	0	0	1	0	0	1	1	0	0	0	0	0	0	0	0	0	1
20867	20867	Gene_ID	M. musculus	20867	M. musculus	Stip1	stress-induced phosphoprotein 1	GO:0098760 response to interleukin-7;GO:0098761 cellular response to interleukin-7;GO:0071345 cellular response to cytokine stimulus	1	0	0	0	0	0	0	0	0	0	0	0	0	0	0	1	0	0	0	0
18854	18854	Gene_ID	M. musculus	18854	M. musculus	Pml	promyelocytic leukemia	GO:0032938 negative regulation of translation in response to oxidative stress;GO:0043556 regulation of translation in response to oxidative stress;GO:0032057 negative regulation of translational initiation in response to stress	0	1	1	1	0	1	0	1	1	1	1	0	0	1	0	0	0	0	0	1
27053	27053	Gene_ID	M. musculus	27053	M. musculus	Asns	asparagine synthetase	GO:0006529 asparagine biosynthetic process;GO:0006528 asparagine metabolic process;GO:0009067 aspartate family amino acid biosynthetic process	0	0	0	0	0	0	0	0	0	0	0	0	0	0	0	0	1	0	1	0
18481	18481	Gene_ID	M. musculus	18481	M. musculus	Pak3	p21 (RAC1) activated kinase 3	GO:0010763 positive regulation of fibroblast migration;GO:0061003 positive regulation of dendritic spine morphogenesis;GO:0010762 regulation of fibroblast migration	1	1	0	0	0	0	0	0	0	0	0	1	1	0	0	0	0	1	0	0
12539	12539	Gene_ID	M. musculus	12539	M. musculus	Cdc37	cell division cycle 37	GO:0098779 positive regulation of mitophagy in response to mitochondrial depolarization;GO:1904925 positive regulation of autophagy of mitochondrion in response to mitochondrial depolarization;GO:0060330 regulation of response to interferon-gamma	1	1	0	0	0	0	1	1	0	1	1	0	1	0	0	0	0	0	0	0
15161	15161	Gene_ID	M. musculus	15161	M. musculus	Hcfc1	host cell factor C1	GO:0019045 latent virus replication;GO:0019046 release from viral latency;GO:0019042 viral latency	0	1	1	1	0	0	0	0	0	0	0	0	1	0	0	0	0	0	0	0
16865	16865	Gene_ID	M. musculus	16865	M. musculus	Eif2d	eukaryotic translation initiation factor 2D	GO:0032790 ribosome disassembly;GO:0075522 IRES-dependent viral translational initiation;GO:0001731 formation of translation preinitiation complex	0	0	0	0	0	0	0	0	0	1	0	0	0	0	0	0	0	0	0	0
12033	12033	Gene_ID	M. musculus	12033	M. musculus	Bcap29	B cell receptor associated protein 29	GO:0070973 protein localization to endoplasmic reticulum exit site;GO:0070972 protein localization to endoplasmic reticulum;GO:0006888 endoplasmic reticulum to Golgi vesicle-mediated transport	0	0	0	0	0	0	0	0	0	0	0	0	0	0	0	0	0	0	0	0
27061	27061	Gene_ID	M. musculus	27061	M. musculus	Bcap31	B cell receptor associated protein 31	GO:1904154 positive regulation of retrograde protein transport, ER to cytosol;GO:1903071 positive regulation of ER-associated ubiquitin-dependent protein catabolic process;GO:0070973 protein localization to endoplasmic reticulum exit site	1	1	0	0	1	0	0	1	0	0	0	0	0	1	0	0	0	0	0	1
12467	12467	Gene_ID	M. musculus	12467	M. musculus	Cct6b	chaperonin containing Tcp1, subunit 6b (zeta)	GO:1901998 toxin transport;GO:0006457 protein folding;GO:0006810 transport	0	1	0	0	0	0	0	0	0	0	0	0	0	0	0	0	0	0	0	0
15107	15107	Gene_ID	M. musculus	15107	M. musculus	Hadh	hydroxyacyl-Coenzyme A dehydrogenase	GO:0014823 response to activity;GO:0046676 negative regulation of insulin secretion;GO:0090278 negative regulation of peptide hormone secretion	0	1	0	0	0	0	0	0	0	0	0	0	0	0	0	0	1	0	0	0
17690	17690	Gene_ID	M. musculus	17690	M. musculus	Msi1	musashi RNA-binding protein 1	GO:0009725 response to hormone;GO:0009719 response to endogenous stimulus;GO:0010033 response to organic substance	0	0	0	0	0	0	0	0	0	0	0	0	0	0	0	0	0	0	0	0
13680	13680	Gene_ID	M. musculus	13680	M. musculus	Ddx19a	DEAD box helicase 19a	GO:0016973 poly(A)+ mRNA export from nucleus;GO:0006406 mRNA export from nucleus;GO:0071427 mRNA-containing ribonucleoprotein complex export from nucleus	0	0	0	0	0	0	0	0	0	0	0	0	0	0	0	0	0	0	0	0
15260	15260	Gene_ID	M. musculus	15260	M. musculus	Hira	histone cell cycle regulator	GO:0006336 DNA replication-independent nucleosome assembly;GO:0034724 DNA replication-independent nucleosome organization;GO:0006334 nucleosome assembly	0	0	1	1	0	0	0	0	0	0	0	0	0	0	0	1	0	0	0	0
16573	16573	Gene_ID	M. musculus	16573	M. musculus	Kif5b	kinesin family member 5B	GO:1905152 positive regulation of voltage-gated sodium channel activity;GO:0072383 plus-end-directed vesicle transport along microtubule;GO:0072386 plus-end-directed organelle transport along microtubule	1	1	0	0	1	1	0	0	0	0	0	0	1	0	0	0	0	0	0	0
26409	26409	Gene_ID	M. musculus	26409	M. musculus	Map3k7	mitogen-activated protein kinase kinase kinase 7	GO:1902442 regulation of ripoptosome assembly involved in necroptotic process;GO:1902443 negative regulation of ripoptosome assembly involved in necroptotic process;GO:0097343 ripoptosome assembly	0	0	0	1	0	0	0	0	0	0	0	0	1	0	0	0	0	0	0	1
22240	22240	Gene_ID	M. musculus	22240	M. musculus	Dpysl3	dihydropyrimidinase-like 3	GO:0006208 pyrimidine nucleobase catabolic process;GO:0046113 nucleobase catabolic process;GO:0051764 actin crosslink formation	0	0	0	0	1	0	0	0	0	0	0	1	1	0	0	0	0	0	0	1
21664	21664	Gene_ID	M. musculus	21664	M. musculus	Phlda1	pleckstrin homology like domain, family A, member 1	GO:0045210 FasL biosynthetic process;GO:0009101 glycoprotein biosynthetic process;GO:0009100 glycoprotein metabolic process	0	0	0	0	0	0	0	0	0	0	0	0	0	0	0	0	0	0	0	0
17992	17992	Gene_ID	M. musculus	17992	M. musculus	Ndufa4	Ndufa4, mitochondrial complex associated	GO:1904734 positive regulation of electron transfer activity;GO:1904960 positive regulation of cytochrome-c oxidase activity;GO:1904959 regulation of cytochrome-c oxidase activity	0	0	0	0	1	0	0	0	1	0	0	0	0	0	1	1	0	0	0	0
20324	20324	Gene_ID	M. musculus	20324	M. musculus	Cavin2	caveolae associated 2	GO:0097320 plasma membrane tubulation;GO:0007009 plasma membrane organization;GO:0010256 endomembrane system organization	0	0	0	0	0	0	0	0	0	0	0	0	0	0	0	0	0	0	0	0
72554	72554	Gene_ID	M. musculus	72554	M. musculus	Utp14a	UTP14A small subunit processome component	GO:0006364 rRNA processing;GO:0016072 rRNA metabolic process;GO:0042254 ribosome biogenesis	0	0	0	0	0	0	0	0	0	0	0	0	0	0	0	0	0	0	1	0
15528	15528	Gene_ID	M. musculus	15528	M. musculus	Hspe1	heat shock protein 1 (chaperonin 10)	GO:0051085 chaperone cofactor-dependent protein refolding;GO:0006458 'de novo' protein folding;GO:0051084 'de novo' posttranslational protein folding	1	1	0	0	0	0	0	0	0	0	0	0	0	0	0	0	0	0	0	0
19249	19249	Gene_ID	M. musculus	19249	M. musculus	Ptpn13	protein tyrosine phosphatase, non-receptor type 13	GO:0035335 peptidyl-tyrosine dephosphorylation;GO:0014066 regulation of phosphatidylinositol 3-kinase signaling;GO:0014065 phosphatidylinositol 3-kinase signaling	1	0	0	0	0	0	0	0	0	0	0	0	0	0	0	0	0	0	0	0
22019	22019	Gene_ID	M. musculus	22019	M. musculus	Tpp2	tripeptidyl peptidase II	GO:0006508 proteolysis;GO:0019538 protein metabolic process;GO:1901564 organonitrogen compound metabolic process	0	0	0	0	0	0	0	0	0	0	0	0	0	0	0	0	0	0	0	0
14571	14571	Gene_ID	M. musculus	14571	M. musculus	Gpd2	glycerol phosphate dehydrogenase 2, mitochondrial	GO:0006072 glycerol-3-phosphate metabolic process;GO:0052646 alditol phosphate metabolic process;GO:0006734 NADH metabolic process	0	0	0	0	0	0	0	0	0	0	0	0	0	0	0	0	0	0	0	0
216963	216963	Gene_ID	M. musculus	216963	M. musculus	Git1	GIT ArfGAP 1	GO:0032013 negative regulation of ARF protein signal transduction;GO:0106015 negative regulation of inflammatory response to wounding;GO:0106014 regulation of inflammatory response to wounding	1	1	0	0	1	1	0	0	0	0	0	0	1	1	1	0	0	1	0	1
69976	69976	Gene_ID	M. musculus	69976	M. musculus	Galk2	galactokinase 2	GO:0006012 galactose metabolic process;GO:0046835 carbohydrate phosphorylation;GO:0019318 hexose metabolic process	0	0	0	0	0	0	0	0	0	0	0	0	0	0	0	0	0	0	0	0
216443	216443	Gene_ID	M. musculus	216443	M. musculus	Mars1	methionine-tRNA synthetase 1	GO:0006431 methionyl-tRNA aminoacylation;GO:1901838 positive regulation of transcription of nucleolar large rRNA by RNA polymerase I;GO:1901836 regulation of transcription of nucleolar large rRNA by RNA polymerase I	0	0	0	0	0	0	0	0	0	1	0	0	0	0	0	0	0	0	1	0
380969	380969	Gene_ID	M. musculus	380969	M. musculus	Nckap5l	NCK-associated protein 5-like	GO:0007019 microtubule depolymerization;GO:0001578 microtubule bundle formation;GO:0031109 microtubule polymerization or depolymerization	0	0	0	0	0	0	0	0	0	0	0	0	1	0	0	0	0	0	0	0
108946	108946	Gene_ID	M. musculus	108946	M. musculus	Zzz3	zinc finger, ZZ domain containing 3	GO:0043967 histone H4 acetylation;GO:0016573 histone acetylation;GO:0006475 internal protein amino acid acetylation	0	0	0	1	0	0	0	0	0	0	0	0	0	0	0	0	0	0	0	0
432508	432508	Gene_ID	M. musculus	432508	M. musculus	Cpsf6	cleavage and polyadenylation specific factor 6	GO:1990120 messenger ribonucleoprotein complex assembly;GO:0046833 positive regulation of RNA export from nucleus;GO:0032241 positive regulation of nucleobase-containing compound transport	0	0	0	0	0	1	0	0	0	0	0	0	0	0	0	0	0	0	0	0
74213	74213	Gene_ID	M. musculus	74213	M. musculus	Rbm26	RNA binding motif protein 26	GO:0006397 mRNA processing;GO:0016071 mRNA metabolic process;GO:0006396 RNA processing	0	0	0	0	0	0	0	0	0	0	0	0	0	0	0	0	0	0	0	0
68734	68734	Gene_ID	M. musculus	68734	M. musculus	Ppp4r3a	protein phosphatase 4 regulatory subunit 3A	GO:0045722 positive regulation of gluconeogenesis;GO:0010907 positive regulation of glucose metabolic process;GO:0006111 regulation of gluconeogenesis	0	0	0	0	0	0	0	0	0	0	0	0	0	0	0	0	0	0	0	0
12040	12040	Gene_ID	M. musculus	12040	M. musculus	Bckdhb	branched chain ketoacid dehydrogenase E1, beta polypeptide	GO:0009083 branched-chain amino acid catabolic process;GO:0009081 branched-chain amino acid metabolic process;GO:0007584 response to nutrient	0	0	0	0	0	0	0	0	0	0	0	0	0	0	0	0	0	0	1	0
320011	320011	Gene_ID	M. musculus	320011	M. musculus	Uggt1	UDP-glucose glycoprotein glucosyltransferase 1	GO:0071712 ER-associated misfolded protein catabolic process;GO:0018279 protein N-linked glycosylation via asparagine;GO:0018196 peptidyl-asparagine modification	0	0	0	0	0	0	0	0	0	0	0	0	0	1	0	0	0	0	0	0
72416	72416	Gene_ID	M. musculus	72416	M. musculus	Lrpprc	leucine-rich PPR-motif containing	GO:0000961 negative regulation of mitochondrial RNA catabolic process;GO:0000960 regulation of mitochondrial RNA catabolic process;GO:0000957 mitochondrial RNA catabolic process	0	0	0	0	0	0	0	0	1	1	1	0	0	1	1	1	0	0	0	1
225849	225849	Gene_ID	M. musculus	225849	M. musculus	Ppp2r5b	protein phosphatase 2, regulatory subunit B', beta	GO:0070317 negative regulation of G0 to G1 transition;GO:0051388 positive regulation of neurotrophin TRK receptor signaling pathway;GO:0045023 G0 to G1 transition	1	0	0	0	0	0	0	0	0	0	0	0	1	0	0	0	0	0	0	0
107932	107932	Gene_ID	M. musculus	107932	M. musculus	Chd4	chromodomain helicase DNA binding protein 4	GO:0072553 terminal button organization;GO:0099172 presynapse organization;GO:0050808 synapse organization	0	0	1	1	0	0	0	0	1	0	1	0	1	0	0	0	0	0	0	0
269966	269966	Gene_ID	M. musculus	269966	M. musculus	Nup98	nucleoporin 98	GO:0051292 nuclear pore complex assembly;GO:0006999 nuclear pore organization;GO:0046931 pore complex assembly	1	0	0	0	0	1	0	1	0	0	0	0	1	0	0	1	0	0	0	0
78689	78689	Gene_ID	M. musculus	78689	M. musculus	Naa35	N(alpha)-acetyltransferase 35, NatC auxiliary subunit	GO:0017196 N-terminal peptidyl-methionine acetylation;GO:0018206 peptidyl-methionine modification;GO:0006474 N-terminal protein amino acid acetylation	0	0	0	1	0	0	0	0	0	0	0	0	0	0	0	0	0	0	0	0
71960	71960	Gene_ID	M. musculus	71960	M. musculus	Myh14	myosin, heavy polypeptide 14	GO:0071625 vocalization behavior;GO:0070584 mitochondrion morphogenesis;GO:0003009 skeletal muscle contraction	1	0	0	0	0	0	0	1	0	0	0	1	1	0	0	0	0	0	0	0
320165	320165	Gene_ID	M. musculus	320165	M. musculus	Tacc1	transforming, acidic coiled-coil containing protein 1	GO:0022027 interkinetic nuclear migration;GO:0007097 nuclear migration;GO:0021846 cell proliferation in forebrain	0	0	0	0	0	0	0	0	0	0	0	0	0	0	0	0	0	0	0	0
227331	227331	Gene_ID	M. musculus	227331	M. musculus	Gigyf2	GRB10 interacting GYF protein 2	GO:0031571 mitotic G1 DNA damage checkpoint signaling;GO:0044819 mitotic G1/S transition checkpoint signaling;GO:0048009 insulin-like growth factor receptor signaling pathway	0	0	0	0	0	1	0	0	0	1	0	0	0	0	0	0	0	0	0	1
382090	382090	Gene_ID	M. musculus	382090	M. musculus	Cep162	centrosomal protein 162	GO:0060271 cilium assembly;GO:0044782 cilium organization;GO:0120031 plasma membrane bounded cell projection assembly	0	1	0	0	0	0	0	0	0	0	0	0	0	0	0	0	0	0	0	0
71902	71902	Gene_ID	M. musculus	71902	M. musculus	Cand1	cullin associated and neddylation disassociated 1	GO:0010265 SCF complex assembly;GO:0045899 positive regulation of RNA polymerase II transcription preinitiation complex assembly;GO:0045898 regulation of RNA polymerase II transcription preinitiation complex assembly	0	0	0	0	0	0	0	0	0	0	0	0	1	1	0	0	0	0	0	0
68117	68117	Gene_ID	M. musculus	68117	M. musculus	Apool	apolipoprotein O-like	GO:0042407 cristae formation;GO:0007007 inner mitochondrial membrane organization;GO:0007006 mitochondrial membrane organization	0	0	0	0	0	0	0	1	0	0	0	0	0	0	0	0	0	0	0	0
56463	56463	Gene_ID	M. musculus	56463	M. musculus	Snd1	staphylococcal nuclease and tudor domain containing 1	GO:0010587 miRNA catabolic process;GO:0010586 miRNA metabolic process;GO:0034661 ncRNA catabolic process	0	0	0	0	0	0	0	0	0	0	1	0	0	0	0	0	0	0	1	1
234730	234730	Gene_ID	M. musculus	234730	M. musculus	Fcsk	fucose kinase	GO:0042352 GDP-L-fucose salvage;GO:0042350 GDP-L-fucose biosynthetic process;GO:0046368 GDP-L-fucose metabolic process	0	0	0	0	1	0	0	0	0	0	0	0	0	0	0	0	0	0	0	0
101240	101240	Gene_ID	M. musculus	101240	M. musculus	Wdr91	WD repeat domain 91	GO:0045022 early endosome to late endosome transport;GO:0043551 regulation of phosphatidylinositol 3-kinase activity;GO:0098927 vesicle-mediated transport between endosomal compartments	1	0	0	0	0	0	0	0	0	0	0	0	0	1	0	0	0	1	0	1
208922	208922	Gene_ID	M. musculus	208922	M. musculus	Cpeb3	cytoplasmic polyadenylation element binding protein 3	GO:1900248 negative regulation of cytoplasmic translational elongation;GO:1900365 positive regulation of mRNA polyadenylation;GO:0045900 negative regulation of translational elongation	0	0	0	0	0	1	0	0	0	1	0	0	0	0	0	0	0	0	0	1
192196	192196	Gene_ID	M. musculus	192196	M. musculus	Luc7l2	LUC7-like 2 (S. cerevisiae)	GO:0006376 mRNA splice site selection;GO:0000245 spliceosomal complex assembly;GO:0022618 ribonucleoprotein complex assembly	0	0	0	0	0	0	0	0	0	0	0	0	0	0	0	0	0	0	0	0
66830	66830	Gene_ID	M. musculus	66830	M. musculus	Nacc1	nucleus accumbens associated 1, BEN and BTB (POZ) domain containing	GO:0008284 positive regulation of cell population proliferation;GO:0045892 negative regulation of transcription, DNA-templated;GO:1903507 negative regulation of nucleic acid-templated transcription	0	0	1	0	0	0	0	0	0	0	0	0	0	0	0	0	0	0	0	0
217866	217866	Gene_ID	M. musculus	217866	M. musculus	Cdc42bpb	CDC42 binding protein kinase beta	GO:0018107 peptidyl-threonine phosphorylation;GO:0018210 peptidyl-threonine modification;GO:0031032 actomyosin structure organization	1	0	0	0	0	0	0	0	0	0	0	1	0	0	0	0	0	1	0	0
76719	76719	Gene_ID	M. musculus	76719	M. musculus	Kansl1	KAT8 regulatory NSL complex subunit 1	GO:0043981 histone H4-K5 acetylation;GO:0043982 histone H4-K8 acetylation;GO:0043984 histone H4-K16 acetylation	0	0	1	1	0	0	0	0	0	0	0	0	0	0	0	0	0	0	0	0
70790	70790	Gene_ID	M. musculus	70790	M. musculus	Ubr5	ubiquitin protein ligase E3 component n-recognin 5	GO:0033183 negative regulation of histone ubiquitination;GO:1901314 regulation of histone H2A K63-linked ubiquitination;GO:1901315 negative regulation of histone H2A K63-linked ubiquitination	0	1	0	1	0	1	0	1	0	0	0	0	0	1	0	0	0	0	0	0
74256	74256	Gene_ID	M. musculus	74256	M. musculus	Cyld	CYLD lysine 63 deubiquitinase	GO:1990108 protein linear deubiquitination;GO:0097343 ripoptosome assembly;GO:1901026 ripoptosome assembly involved in necroptotic process	0	1	0	0	0	0	0	0	0	0	1	0	1	1	0	0	0	0	0	0
105782	105782	Gene_ID	M. musculus	105782	M. musculus	Scrib	scribbled planar cell polarity	GO:0098968 neurotransmitter receptor transport postsynaptic membrane to endosome;GO:0021747 cochlear nucleus development;GO:0016080 synaptic vesicle targeting	1	0	0	0	0	0	0	1	0	0	1	0	0	0	0	0	0	1	0	0
227720	227720	Gene_ID	M. musculus	227720	M. musculus	Nup214	nucleoporin 214	GO:0006406 mRNA export from nucleus;GO:0071427 mRNA-containing ribonucleoprotein complex export from nucleus;GO:0006611 protein export from nucleus	0	0	0	0	0	0	0	1	0	0	0	0	0	0	0	1	0	0	0	0
69847	69847	Gene_ID	M. musculus	69847	M. musculus	Wnk4	WNK lysine deficient protein kinase 4	GO:0072156 distal tubule morphogenesis;GO:0090188 negative regulation of pancreatic juice secretion;GO:0070294 renal sodium ion absorption	0	0	0	0	0	0	0	0	0	0	0	0	0	0	0	0	0	0	0	0
240505	240505	Gene_ID	M. musculus	240505	M. musculus	Cdc42bpg	CDC42 binding protein kinase gamma (DMPK-like)	GO:0031532 actin cytoskeleton reorganization;GO:0018107 peptidyl-threonine phosphorylation;GO:0018210 peptidyl-threonine modification	0	0	0	0	0	0	0	0	0	0	0	1	0	0	0	0	0	0	0	0
70381	70381	Gene_ID	M. musculus	70381	M. musculus	Tecpr1	tectonin beta-propeller repeat containing 1	GO:0097352 autophagosome maturation;GO:0032984 protein-containing complex disassembly;GO:0016236 macroautophagy	0	0	0	0	0	0	0	0	0	0	0	0	0	0	0	0	0	0	0	0
320538	320538	Gene_ID	M. musculus	320538	M. musculus	Ubn2	ubinuclein 2	GO:0006336 DNA replication-independent nucleosome assembly;GO:0034724 DNA replication-independent nucleosome organization;GO:0006334 nucleosome assembly	0	0	0	1	0	0	0	0	0	0	0	0	0	0	0	0	0	0	0	0
72238	72238	Gene_ID	M. musculus	72238	M. musculus	Tbc1d5	TBC1 domain family, member 5	GO:0002092 positive regulation of receptor internalization;GO:0048260 positive regulation of receptor-mediated endocytosis;GO:0002090 regulation of receptor internalization	0	0	0	0	0	0	0	0	0	0	0	0	0	0	0	0	0	0	0	0
73046	73046	Gene_ID	M. musculus	73046	M. musculus	Glrx5	glutaredoxin 5	GO:0106034 protein maturation by [2Fe-2S] cluster transfer;GO:0044571 [2Fe-2S] cluster assembly;GO:0106035 protein maturation by [4Fe-4S] cluster transfer	0	0	0	0	0	0	0	0	0	0	0	0	0	0	0	0	0	0	0	0
70208	70208	Gene_ID	M. musculus	70208	M. musculus	Med23	mediator complex subunit 23	GO:2000409 positive regulation of T cell extravasation;GO:2000407 regulation of T cell extravasation;GO:0072683 T cell extravasation	0	0	0	0	0	0	0	0	0	0	0	0	0	1	0	0	0	0	0	0
213753	213753	Gene_ID	M. musculus	213753	M. musculus	Zfp598	zinc finger protein 598	GO:1990116 ribosome-associated ubiquitin-dependent protein catabolic process;GO:0072344 rescue of stalled ribosome;GO:0006513 protein monoubiquitination	0	0	0	0	0	0	0	0	0	1	0	0	0	1	0	0	0	0	0	0
70387	70387	Gene_ID	M. musculus	70387	M. musculus	Ttc9c	tetratricopeptide repeat domain 9C	GO:0008150 biological_process	0	0	0	0	0	0	0	0	0	0	0	0	0	0	0	0	0	0	0	0
233870	233870	Gene_ID	M. musculus	233870	M. musculus	Tufm	Tu translation elongation factor, mitochondrial	GO:0070125 mitochondrial translational elongation;GO:0032543 mitochondrial translation;GO:0006414 translational elongation	0	0	0	0	0	0	0	0	0	1	0	0	0	0	0	0	0	0	0	0
234734	234734	Gene_ID	M. musculus	234734	M. musculus	Aars	alanyl-tRNA synthetase	GO:0140018 regulation of cytoplasmic translational fidelity;GO:0006419 alanyl-tRNA aminoacylation;GO:1900247 regulation of cytoplasmic translational elongation	0	0	0	0	0	0	0	0	0	1	0	0	0	0	0	0	0	0	1	0
226352	226352	Gene_ID	M. musculus	226352	M. musculus	Epb41l5	erythrocyte membrane protein band 4.1 like 5	GO:0007509 mesoderm migration involved in gastrulation;GO:0009826 unidimensional cell growth;GO:0048319 axial mesoderm morphogenesis	0	1	0	0	0	0	0	0	0	1	0	1	0	0	0	0	0	0	0	0
52563	52563	Gene_ID	M. musculus	52563	M. musculus	Cdc23	CDC23 cell division cycle 23	GO:0045842 positive regulation of mitotic metaphase/anaphase transition;GO:1901970 positive regulation of mitotic sister chromatid separation;GO:1902101 positive regulation of metaphase/anaphase transition of cell cycle	0	0	0	0	0	1	0	0	0	0	0	0	0	1	0	1	0	0	0	0
245867	245867	Gene_ID	M. musculus	245867	M. musculus	Pcmtd2	protein-L-isoaspartate (D-aspartate) O-methyltransferase domain containing 2	GO:0006464 cellular protein modification process;GO:0036211 protein modification process;GO:0043412 macromolecule modification	0	0	0	0	0	0	0	0	0	0	0	0	0	0	0	0	0	0	0	0
269003	269003	Gene_ID	M. musculus	269003	M. musculus	Sap130	Sin3A associated protein	GO:0000122 negative regulation of transcription by RNA polymerase II;GO:0045892 negative regulation of transcription, DNA-templated;GO:1903507 negative regulation of nucleic acid-templated transcription	0	0	0	0	0	0	0	0	0	0	0	0	0	0	0	0	0	0	0	0
232536	232536	Gene_ID	M. musculus	232536	M. musculus	Mrps35	mitochondrial ribosomal protein S35	GO:0032543 mitochondrial translation;GO:0140053 mitochondrial gene expression;GO:0006412 translation	0	0	0	0	0	0	0	0	0	1	0	0	0	0	0	0	0	0	0	0
217737	217737	Gene_ID	M. musculus	217737	M. musculus	Ahsa1	AHA1, activator of heat shock protein ATPase 1	GO:0032781 positive regulation of ATPase activity;GO:0043462 regulation of ATPase activity;GO:0006457 protein folding	0	1	0	0	0	0	0	0	0	0	0	0	0	0	0	0	0	0	0	0
77951	77951	Gene_ID	M. musculus	77951	M. musculus	Cyp20a1	cytochrome P450, family 20, subfamily a, polypeptide 1		0	0	0	0	0	0	0	0	0	0	0	0	0	0	0	0	0	0	0	0
108100	108100	Gene_ID	M. musculus	108100	M. musculus	Baiap2	brain-specific angiogenesis inhibitor 1-associated protein 2	GO:0099564 modification of synaptic structure, modulating synaptic transmission;GO:1905274 regulation of modification of postsynaptic actin cytoskeleton;GO:0099159 regulation of modification of postsynaptic structure	1	0	0	0	0	1	0	0	0	0	0	1	1	0	0	0	0	1	0	0
320951	320951	Gene_ID	M. musculus	320951	M. musculus	Pisd	phosphatidylserine decarboxylase	GO:0035694 mitochondrial protein catabolic process;GO:0006646 phosphatidylethanolamine biosynthetic process;GO:0046337 phosphatidylethanolamine metabolic process	0	0	0	0	1	0	0	1	0	0	0	0	0	0	0	0	0	0	0	0
216767	216767	Gene_ID	M. musculus	216767	M. musculus	Mrpl22	mitochondrial ribosomal protein L22	GO:0042255 ribosome assembly;GO:0042254 ribosome biogenesis;GO:0022613 ribonucleoprotein complex biogenesis	0	0	0	0	0	0	0	0	0	1	0	0	0	0	0	0	0	0	0	0
108664	108664	Gene_ID	M. musculus	108664	M. musculus	Atp6v1h	ATPase, H+ transporting, lysosomal V1 subunit H	GO:1902600 proton transmembrane transport;GO:0006897 endocytosis;GO:0098662 inorganic cation transmembrane transport	0	0	0	0	1	0	0	0	0	0	0	0	1	0	1	1	0	0	0	0
213464	213464	Gene_ID	M. musculus	213464	M. musculus	Rbbp5	retinoblastoma binding protein 5, histone lysine methyltransferase complex subunit	GO:0051568 histone H3-K4 methylation;GO:0043627 response to estrogen;GO:0034968 histone lysine methylation	0	0	1	1	0	0	0	0	0	0	0	0	0	0	0	0	0	0	0	0
347722	347722	Gene_ID	M. musculus	347722	M. musculus	Agap1	ArfGAP with GTPase domain, ankyrin repeat and PH domain 1	GO:0015031 protein transport;GO:0045184 establishment of protein localization;GO:0071705 nitrogen compound transport	0	0	0	0	0	0	0	0	0	0	0	0	0	0	0	0	0	0	0	0
99031	99031	Gene_ID	M. musculus	99031	M. musculus	Osbpl6	oxysterol binding protein-like 6	GO:0032371 regulation of sterol transport;GO:0032374 regulation of cholesterol transport;GO:0015918 sterol transport	0	0	0	0	0	0	0	0	0	0	0	0	0	0	0	0	0	0	0	0
72133	72133	Gene_ID	M. musculus	72133	M. musculus	Trub1	TruB pseudouridine (psi) synthase family member 1	GO:1990481 mRNA pseudouridine synthesis;GO:0001522 pseudouridine synthesis;GO:0016556 mRNA modification	0	0	0	0	0	0	0	0	0	0	0	0	0	0	0	0	0	0	1	0
230259	230259	Gene_ID	M. musculus	230259	M. musculus	E130308A19Rik	RIKEN cDNA E130308A19 gene	GO:0008150 biological_process	0	0	0	0	0	0	0	0	0	0	0	0	0	0	0	0	0	0	0	0
215819	215819	Gene_ID	M. musculus	215819	M. musculus	Nhsl1	NHS-like 1	GO:0030154 cell differentiation;GO:0048869 cellular developmental process;GO:0032502 developmental process	0	0	0	0	0	0	0	0	0	0	0	0	0	0	0	0	0	0	0	0
207615	207615	Gene_ID	M. musculus	207615	M. musculus	Wdr37	WD repeat domain 37		0	0	0	0	0	0	0	0	0	0	0	0	0	0	0	0	0	0	0	0
11308	11308	Gene_ID	M. musculus	11308	M. musculus	Abi1	abl interactor 1	GO:0072673 lamellipodium morphogenesis;GO:0099527 postsynapse to nucleus signaling pathway;GO:0035855 megakaryocyte development	1	0	0	0	0	0	0	0	0	0	0	1	1	0	0	0	0	1	0	0
239510	239510	Gene_ID	M. musculus	239510	M. musculus	Phf20l1	PHD finger protein 20-like 1	GO:0016573 histone acetylation;GO:0006475 internal protein amino acid acetylation;GO:0018393 internal peptidyl-lysine acetylation	0	0	0	1	0	0	0	0	0	0	0	0	0	0	0	0	0	0	0	0
19069	19069	Gene_ID	M. musculus	19069	M. musculus	Nup88	nucleoporin 88	GO:0000055 ribosomal large subunit export from nucleus;GO:0000056 ribosomal small subunit export from nucleus;GO:0000054 ribosomal subunit export from nucleus	0	0	0	0	0	0	0	1	0	0	0	0	0	0	0	1	0	0	0	0
70646	70646	Gene_ID	M. musculus	70646	M. musculus	Naa30	N(alpha)-acetyltransferase 30, NatC catalytic subunit	GO:0017196 N-terminal peptidyl-methionine acetylation;GO:0018206 peptidyl-methionine modification;GO:0006474 N-terminal protein amino acid acetylation	0	0	0	1	0	0	0	0	0	0	0	0	0	0	0	0	0	0	0	0
72612	72612	Gene_ID	M. musculus	72612	M. musculus	Hpf1	histone PARylation factor 1	GO:0018312 peptidyl-serine ADP-ribosylation;GO:0010835 regulation of protein ADP-ribosylation;GO:0006471 protein ADP-ribosylation	0	0	0	1	0	1	0	0	0	0	0	0	0	0	0	0	0	0	0	0
99512	99512	Gene_ID	M. musculus	99512	M. musculus	Wdr47	WD repeat domain 47	GO:0007275 multicellular organism development;GO:0048856 anatomical structure development;GO:0032502 developmental process	0	0	0	0	0	0	0	0	0	0	0	0	0	0	0	0	0	0	0	0
56070	56070	Gene_ID	M. musculus	56070	M. musculus	Tcerg1	transcription elongation regulator 1 (CA150)	GO:0008380 RNA splicing;GO:0006397 mRNA processing;GO:0016071 mRNA metabolic process	0	0	0	0	0	0	0	0	0	0	0	0	0	0	0	0	0	0	0	0
108155	108155	Gene_ID	M. musculus	108155	M. musculus	Ogt	O-linked N-acetylglucosamine (GlcNAc) transferase (UDP-N-acetylglucosamine:polypeptide-N-acetylglucosaminyl transferase)	GO:0006041 glucosamine metabolic process;GO:0090315 negative regulation of protein targeting to membrane;GO:0061087 positive regulation of histone H3-K27 methylation	0	1	1	1	1	1	0	1	0	0	0	0	0	1	1	0	0	0	0	1
67500	67500	Gene_ID	M. musculus	67500	M. musculus	Ccar1	cell division cycle and apoptosis regulator 1	GO:0030335 positive regulation of cell migration;GO:2000147 positive regulation of cell motility;GO:0043065 positive regulation of apoptotic process	0	0	0	0	0	0	0	0	0	0	0	0	0	0	0	0	0	0	0	0
20362	20362	Gene_ID	M. musculus	20362	M. musculus	Septin8	septin 8	GO:0035542 regulation of SNARE complex assembly;GO:0035493 SNARE complex assembly;GO:0061640 cytoskeleton-dependent cytokinesis	0	1	0	0	0	0	0	0	0	0	0	0	1	0	0	0	0	0	0	0
217031	217031	Gene_ID	M. musculus	217031	M. musculus	Tada2a	transcriptional adaptor 2A	GO:0090043 regulation of tubulin deacetylation;GO:0090042 tubulin deacetylation;GO:0035066 positive regulation of histone acetylation	0	1	0	1	0	1	0	0	0	0	0	0	0	0	0	0	0	0	0	0
234366	234366	Gene_ID	M. musculus	234366	M. musculus	Gatad2a	GATA zinc finger domain containing 2A	GO:0021506 anterior neuropore closure;GO:0021995 neuropore closure;GO:0001842 neural fold formation	0	0	1	0	0	0	0	0	1	0	0	0	0	0	0	0	0	0	0	0
56376	56376	Gene_ID	M. musculus	56376	M. musculus	Pdlim5	PDZ and LIM domain 5	GO:0003298 physiological muscle hypertrophy;GO:0003301 physiological cardiac muscle hypertrophy;GO:0061049 cell growth involved in cardiac muscle cell development	0	0	0	0	0	0	0	0	0	0	0	1	0	0	0	0	0	0	0	0
67384	67384	Gene_ID	M. musculus	67384	M. musculus	Bag4	BCL2-associated athanogene 4	GO:2001144 regulation of phosphatidylinositol-3,4,5-trisphosphate 5-phosphatase activity;GO:2001145 negative regulation of phosphatidylinositol-3,4,5-trisphosphate 5-phosphatase activity;GO:1903215 negative regulation of protein targeting to mitochondrion	0	1	0	0	1	1	0	1	0	0	1	1	1	0	0	1	0	0	0	0
228714	228714	Gene_ID	M. musculus	228714	M. musculus	Kat14	lysine acetyltransferase 14	GO:0043966 histone H3 acetylation;GO:0000086 G2/M transition of mitotic cell cycle;GO:0044839 cell cycle G2/M phase transition	0	0	0	1	0	0	0	0	0	0	0	0	0	0	0	0	0	0	0	0
12847	12847	Gene_ID	M. musculus	12847	M. musculus	Copa	coatomer protein complex subunit alpha	GO:1902463 protein localization to cell leading edge;GO:0099612 protein localization to axon;GO:0030157 pancreatic juice secretion	0	0	0	0	0	0	0	0	0	0	0	0	0	0	0	0	0	0	0	0
101861	101861	Gene_ID	M. musculus	101861	M. musculus	Ints4	integrator complex subunit 4	GO:0016180 snRNA processing;GO:0016073 snRNA metabolic process;GO:0034470 ncRNA processing	0	0	0	0	0	0	0	0	0	0	0	0	0	0	0	0	0	0	1	0
224105	224105	Gene_ID	M. musculus	224105	M. musculus	Pak2	p21 (RAC1) activated kinase 2	GO:2001271 negative regulation of cysteine-type endopeptidase activity involved in execution phase of apoptosis;GO:2001270 regulation of cysteine-type endopeptidase activity involved in execution phase of apoptosis;GO:1900118 negative regulation of execution phase of apoptosis	1	0	0	0	0	0	0	0	0	0	0	1	1	0	0	0	0	1	0	0
107767	107767	Gene_ID	M. musculus	107767	M. musculus	Scamp1	secretory carrier membrane protein 1	GO:0006887 exocytosis;GO:0006897 endocytosis;GO:0032940 secretion by cell	0	0	0	0	0	0	0	0	0	0	0	0	0	0	0	0	0	0	0	0
237459	237459	Gene_ID	M. musculus	237459	M. musculus	Cdk17	cyclin-dependent kinase 17	GO:0000083 regulation of transcription involved in G1/S transition of mitotic cell cycle;GO:0000082 G1/S transition of mitotic cell cycle;GO:0044843 cell cycle G1/S phase transition	0	0	0	0	0	0	0	0	0	0	0	0	0	0	0	0	0	0	0	0
232791	232791	Gene_ID	M. musculus	232791	M. musculus	Cnot3	CCR4-NOT transcription complex, subunit 3	GO:0001829 trophectodermal cell differentiation;GO:0000289 nuclear-transcribed mRNA poly(A) tail shortening;GO:2000036 regulation of stem cell population maintenance	0	0	0	0	0	1	0	0	1	1	0	0	0	0	0	0	0	0	0	1
52477	52477	Gene_ID	M. musculus	52477	M. musculus	Angel2	angel homolog 2	GO:0070935 3'-UTR-mediated mRNA stabilization;GO:0048255 mRNA stabilization;GO:0043489 RNA stabilization	0	0	0	0	0	1	0	0	0	1	0	0	0	1	0	0	0	0	0	1
74006	74006	Gene_ID	M. musculus	74006	M. musculus	Dnm1l	dynamin 1-like	GO:0090149 mitochondrial membrane fission;GO:0003373 dynamin family protein polymerization involved in membrane fission;GO:0003374 dynamin family protein polymerization involved in mitochondrial fission	0	1	0	0	0	1	0	1	0	0	0	0	1	0	1	0	0	0	0	1
207425	207425	Gene_ID	M. musculus	207425	M. musculus	Wdr11	WD repeat domain 11	GO:0099041 vesicle tethering to Golgi;GO:0099022 vesicle tethering;GO:0006903 vesicle targeting	1	0	0	0	0	0	0	0	0	0	0	0	0	0	0	0	0	0	0	0
107975	107975	Gene_ID	M. musculus	107975	M. musculus	Pacs1	phosphofurin acidic cluster sorting protein 1	GO:0034067 protein localization to Golgi apparatus;GO:0032092 positive regulation of protein binding;GO:0051099 positive regulation of binding	0	0	0	0	0	0	0	0	0	0	0	0	0	0	0	0	0	0	0	0
98956	98956	Gene_ID	M. musculus	98956	M. musculus	Nat10	N-acetyltransferase 10	GO:1904812 rRNA acetylation involved in maturation of SSU-rRNA;GO:1990882 rRNA acetylation;GO:1990884 RNA acetylation	0	1	0	1	0	1	0	0	0	1	0	0	0	0	0	0	0	0	1	0
215001	215001	Gene_ID	M. musculus	215001	M. musculus	Wfikkn1	WAP, FS, Ig, KU, and NTR-containing protein 1	GO:0043392 negative regulation of DNA binding;GO:0030512 negative regulation of transforming growth factor beta receptor signaling pathway;GO:0032091 negative regulation of protein binding	0	0	0	0	0	0	0	0	0	0	0	0	0	0	0	0	0	0	0	0
217732	217732	Gene_ID	M. musculus	217732	M. musculus	Cipc	CLOCK interacting protein, circadian	GO:0042754 negative regulation of circadian rhythm;GO:0042752 regulation of circadian rhythm;GO:0007623 circadian rhythm	0	0	0	0	0	0	0	0	0	0	0	0	0	0	0	0	0	0	0	0
66983	66983	Gene_ID	M. musculus	66983	M. musculus	Zfp830	zinc finger protein 830	GO:0001546 preantral ovarian follicle growth;GO:0048162 multi-layer follicle stage;GO:0022605 mammalian oogenesis stage	0	0	0	0	0	0	0	0	0	0	0	0	0	0	0	0	0	0	0	0
212547	212547	Gene_ID	M. musculus	212547	M. musculus	Nepro	nucleolus and neural progenitor protein	GO:0045747 positive regulation of Notch signaling pathway;GO:0008593 regulation of Notch signaling pathway;GO:0045665 negative regulation of neuron differentiation	0	0	0	0	0	0	0	0	0	0	0	0	0	0	0	0	0	0	0	0
78656	78656	Gene_ID	M. musculus	78656	M. musculus	Brd8	bromodomain containing 8	GO:0097067 cellular response to thyroid hormone stimulus;GO:0097066 response to thyroid hormone;GO:0043968 histone H2A acetylation	0	0	0	1	0	0	0	0	0	0	0	0	0	0	0	0	0	0	0	0
58194	58194	Gene_ID	M. musculus	58194	M. musculus	Sh3kbp1	SH3-domain kinase binding protein 1	GO:0008360 regulation of cell shape;GO:0050871 positive regulation of B cell activation;GO:0050864 regulation of B cell activation	0	0	0	0	0	0	0	0	0	0	0	1	1	0	0	0	0	0	0	0
67826	67826	Gene_ID	M. musculus	67826	M. musculus	Snap47	synaptosomal-associated protein, 47	GO:0098967 exocytic insertion of neurotransmitter receptor to postsynaptic membrane;GO:0098969 neurotransmitter receptor transport to postsynaptic membrane;GO:1903540 establishment of protein localization to postsynaptic membrane	0	0	0	0	0	0	0	0	0	0	0	0	0	0	0	0	0	0	0	0
68938	68938	Gene_ID	M. musculus	68938	M. musculus	Aspscr1	alveolar soft part sarcoma chromosome region, candidate 1 (human)	GO:0046324 regulation of glucose import;GO:0046323 glucose import;GO:0010827 regulation of glucose transmembrane transport	0	0	0	0	0	0	0	0	0	0	0	0	0	0	0	0	0	0	0	0
623661	623661	Gene_ID	M. musculus	623661	M. musculus	Lipt1	lipoyltransferase 1	GO:0009249 protein lipoylation;GO:0051604 protein maturation;GO:0018205 peptidyl-lysine modification	0	0	0	1	0	0	0	0	0	0	0	0	0	0	0	0	0	0	0	0
192191	192191	Gene_ID	M. musculus	192191	M. musculus	Med9	mediator complex subunit 9	GO:0006357 regulation of transcription by RNA polymerase II;GO:0006366 transcription by RNA polymerase II;GO:0006355 regulation of transcription, DNA-templated	0	0	0	0	0	0	0	0	0	0	0	0	0	0	0	0	0	0	0	0
215615	215615	Gene_ID	M. musculus	215615	M. musculus	Rnpep	arginyl aminopeptidase (aminopeptidase B)	GO:0045776 negative regulation of blood pressure;GO:0008217 regulation of blood pressure;GO:0008015 blood circulation	0	0	0	0	0	0	0	0	0	0	0	0	0	0	0	0	0	0	0	0
68737	68737	Gene_ID	M. musculus	68737	M. musculus	Angel1	angel homolog 1		0	0	0	0	0	0	0	0	0	0	0	0	0	0	0	0	0	0	0	0
29813	29813	Gene_ID	M. musculus	29813	M. musculus	Zfp385a	zinc finger protein 385A	GO:1902164 positive regulation of DNA damage response, signal transduction by p53 class mediator resulting in transcription of p21 class mediator;GO:1902162 regulation of DNA damage response, signal transduction by p53 class mediator resulting in transcription of p21 class mediator;GO:0010609 mRNA localization resulting in posttranscriptional regulation of gene expression	0	0	1	0	0	0	0	0	1	1	0	0	0	0	0	0	0	0	0	0
11928	11928	Gene_ID	M. musculus	11928	M. musculus	Atp1a1	ATPase, Na+/K+ transporting, alpha 1 polypeptide	GO:1903416 response to glycoside;GO:0031944 negative regulation of glucocorticoid metabolic process;GO:0031947 negative regulation of glucocorticoid biosynthetic process	0	0	0	0	1	0	0	0	0	0	0	0	1	0	0	0	0	0	0	0
67770	67770	Gene_ID	M. musculus	67770	M. musculus	Caap1	caspase activity and apoptosis inhibitor 1	GO:2001268 negative regulation of cysteine-type endopeptidase activity involved in apoptotic signaling pathway;GO:2001267 regulation of cysteine-type endopeptidase activity involved in apoptotic signaling pathway;GO:0043154 negative regulation of cysteine-type endopeptidase activity involved in apoptotic process	0	0	0	0	0	0	0	0	0	0	0	0	0	0	0	0	0	0	0	0
64656	64656	Gene_ID	M. musculus	64656	M. musculus	Mrps23	mitochondrial ribosomal protein S23	GO:0006412 translation;GO:0043043 peptide biosynthetic process;GO:0043604 amide biosynthetic process	0	0	0	0	0	0	0	0	0	1	0	0	0	0	0	0	0	0	0	0
66515	66515	Gene_ID	M. musculus	66515	M. musculus	Cul7	cullin 7	GO:0045601 regulation of endothelial cell differentiation;GO:0050775 positive regulation of dendrite morphogenesis;GO:0000281 mitotic cytokinesis	0	0	0	0	0	0	0	0	0	0	0	0	0	1	0	0	0	0	0	0
226778	226778	Gene_ID	M. musculus	226778	M. musculus	Mark1	MAP/microtubule affinity regulating kinase 1	GO:0051654 establishment of mitochondrion localization;GO:0051646 mitochondrion localization;GO:0050773 regulation of dendrite development	0	0	0	0	0	0	0	0	0	0	0	0	0	0	0	0	0	0	0	0
229542	229542	Gene_ID	M. musculus	229542	M. musculus	Gatad2b	GATA zinc finger domain containing 2B	GO:0000122 negative regulation of transcription by RNA polymerase II;GO:0045892 negative regulation of transcription, DNA-templated;GO:1903507 negative regulation of nucleic acid-templated transcription	0	0	1	0	0	0	0	0	1	0	0	0	0	0	0	0	0	0	0	0
70025	70025	Gene_ID	M. musculus	70025	M. musculus	Acot7	acyl-CoA thioesterase 7	GO:0036116 long-chain fatty-acyl-CoA catabolic process;GO:1900533 palmitic acid metabolic process;GO:1900535 palmitic acid biosynthetic process	0	0	0	0	1	0	0	0	0	0	0	0	0	0	0	0	0	0	0	1
70984	70984	Gene_ID	M. musculus	70984	M. musculus	4931406C07Rik	RIKEN cDNA 4931406C07 gene		0	0	0	0	0	0	0	0	0	0	0	0	0	0	0	0	0	0	0	0
104112	104112	Gene_ID	M. musculus	104112	M. musculus	Acly	ATP citrate lyase	GO:0006101 citrate metabolic process;GO:0006107 oxaloacetate metabolic process;GO:0072350 tricarboxylic acid metabolic process	0	0	0	0	1	0	0	0	0	0	0	0	0	0	0	0	1	0	0	0
227197	227197	Gene_ID	M. musculus	227197	M. musculus	Ndufs1	NADH:ubiquinone oxidoreductase core subunit S1	GO:0006120 mitochondrial electron transport, NADH to ubiquinone;GO:0019646 aerobic electron transport chain;GO:0010257 NADH dehydrogenase complex assembly	0	0	0	0	0	0	0	1	0	0	0	0	0	0	1	0	0	0	0	0
11949	11949	Gene_ID	M. musculus	11949	M. musculus	Atp5c1	ATP synthase, H+ transporting, mitochondrial F1 complex, gamma polypeptide 1	GO:0042776 mitochondrial ATP synthesis coupled proton transport;GO:0015985 energy coupled proton transport, down electrochemical gradient;GO:0015986 ATP synthesis coupled proton transport	0	1	0	0	1	0	0	0	0	0	0	0	0	0	1	0	0	0	0	0
227377	227377	Gene_ID	M. musculus	227377	M. musculus	Farp2	FERM, RhoGEF and pleckstrin domain protein 2	GO:0016322 neuron remodeling;GO:0033623 regulation of integrin activation;GO:0071800 podosome assembly	1	0	0	0	0	0	0	0	0	0	0	1	1	0	0	0	0	1	0	0
234309	234309	Gene_ID	M. musculus	234309	M. musculus	Cbr4	carbonyl reductase 4	GO:0030638 polyketide metabolic process;GO:0030647 aminoglycoside antibiotic metabolic process;GO:0044597 daunorubicin metabolic process	0	0	0	0	0	0	0	0	0	0	0	0	0	0	0	0	0	0	0	0
101985	101985	Gene_ID	M. musculus	101985	M. musculus	Usb1	U6 snRNA biogenesis 1	GO:0034477 U6 snRNA 3'-end processing;GO:0034472 snRNA 3'-end processing;GO:0016180 snRNA processing	0	0	0	0	0	1	0	0	0	0	0	0	0	0	0	0	0	0	1	0
226646	226646	Gene_ID	M. musculus	226646	M. musculus	Ndufs2	NADH:ubiquinone oxidoreductase core subunit S2	GO:0006120 mitochondrial electron transport, NADH to ubiquinone;GO:0019646 aerobic electron transport chain;GO:0010257 NADH dehydrogenase complex assembly	0	0	0	0	0	0	0	1	0	0	0	0	0	0	1	0	0	0	0	0
227682	227682	Gene_ID	M. musculus	227682	M. musculus	Trub2	TruB pseudouridine (psi) synthase family member 2	GO:1990481 mRNA pseudouridine synthesis;GO:0070131 positive regulation of mitochondrial translation;GO:0001522 pseudouridine synthesis	0	0	0	0	0	0	0	0	0	1	0	0	0	0	0	0	0	0	1	0
67198	67198	Gene_ID	M. musculus	67198	M. musculus	Spats2l	spermatogenesis associated, serine-rich 2-like	GO:0008150 biological_process	0	0	0	0	0	0	0	0	0	0	0	0	0	0	0	0	0	0	0	0
23808	23808	Gene_ID	M. musculus	23808	M. musculus	Ash2l	ASH2 like histone lysine methyltransferase complex subunit	GO:0048096 chromatin-mediated maintenance of transcription;GO:0045815 positive regulation of gene expression, epigenetic;GO:0051568 histone H3-K4 methylation	0	0	1	1	0	0	0	0	0	0	0	0	0	0	0	0	0	0	0	0
71670	71670	Gene_ID	M. musculus	71670	M. musculus	Acy3	aspartoacylase (aminoacylase) 3		0	0	0	0	0	0	0	0	0	0	0	0	0	0	0	0	0	0	0	0
78903	78903	Gene_ID	M. musculus	78903	M. musculus	Wrnip1	Werner helicase interacting protein 1	GO:0030174 regulation of DNA-dependent DNA replication initiation;GO:0006270 DNA replication initiation;GO:0000731 DNA synthesis involved in DNA repair	0	1	0	0	0	0	0	0	0	0	0	0	0	0	0	0	0	0	0	0
73178	73178	Gene_ID	M. musculus	73178	M. musculus	Wasl	WASP like actin nucleation promoting factor	GO:1903526 negative regulation of membrane tubulation;GO:2000370 positive regulation of clathrin-dependent endocytosis;GO:1903525 regulation of membrane tubulation	1	0	0	0	0	1	0	0	0	0	0	1	1	0	0	0	0	1	0	0
68556	68556	Gene_ID	M. musculus	68556	M. musculus	Uckl1	uridine-cytidine kinase 1-like 1	GO:0009116 nucleoside metabolic process;GO:1901657 glycosyl compound metabolic process;GO:0055086 nucleobase-containing small molecule metabolic process	0	0	0	0	1	0	0	0	0	0	0	0	0	0	0	0	0	0	0	0
13518	13518	Gene_ID	M. musculus	13518	M. musculus	Dst	dystonin	GO:0031581 hemidesmosome assembly;GO:0030011 maintenance of cell polarity;GO:0008090 retrograde axonal transport	1	0	0	0	0	0	0	0	0	0	0	0	1	0	0	0	0	1	0	0
117198	117198	Gene_ID	M. musculus	117198	M. musculus	Ivns1abp	influenza virus NS1A binding protein	GO:0031397 negative regulation of protein ubiquitination;GO:1903321 negative regulation of protein modification by small protein conjugation or removal;GO:2001243 negative regulation of intrinsic apoptotic signaling pathway	0	0	0	0	0	1	0	0	0	0	0	0	0	1	1	0	0	0	0	0
74237	74237	Gene_ID	M. musculus	74237	M. musculus	Tubgcp2	tubulin, gamma complex associated protein 2	GO:0007020 microtubule nucleation;GO:0031122 cytoplasmic microtubule organization;GO:0046785 microtubule polymerization	0	0	0	0	0	0	0	0	0	0	0	0	1	0	0	0	0	0	0	0
107227	107227	Gene_ID	M. musculus	107227	M. musculus	Macrod1	mono-ADP ribosylhydrolase 1	GO:0140291 peptidyl-glutamate ADP-deribosylation;GO:0051725 protein de-ADP-ribosylation;GO:0042278 purine nucleoside metabolic process	0	0	0	0	1	0	0	0	0	0	0	0	0	0	0	0	0	0	0	0
108156	108156	Gene_ID	M. musculus	108156	M. musculus	Mthfd1	methylenetetrahydrofolate dehydrogenase (NADP+ dependent), methenyltetrahydrofolate cyclohydrolase, formyltetrahydrofolate synthase	GO:0000105 histidine biosynthetic process;GO:0009257 10-formyltetrahydrofolate biosynthetic process;GO:0009092 homoserine metabolic process	0	0	0	0	1	0	0	0	0	0	0	0	0	0	0	0	1	0	1	0
69080	69080	Gene_ID	M. musculus	69080	M. musculus	Gmppa	GDP-mannose pyrophosphorylase A	GO:0009058 biosynthetic process;GO:0008152 metabolic process;GO:0008150 biological_process	0	0	0	0	0	0	0	0	0	0	0	0	0	0	0	0	0	0	0	0
69051	69051	Gene_ID	M. musculus	69051	M. musculus	Pycr2	pyrroline-5-carboxylate reductase family, member 2	GO:0055129 L-proline biosynthetic process;GO:0006561 proline biosynthetic process;GO:0006560 proline metabolic process	0	0	0	0	0	0	0	0	0	0	0	0	0	0	0	0	1	0	1	0
225896	225896	Gene_ID	M. musculus	225896	M. musculus	Ubxn1	UBX domain protein 1	GO:1903094 negative regulation of protein K48-linked deubiquitination;GO:2000157 negative regulation of ubiquitin-specific protease activity;GO:1903093 regulation of protein K48-linked deubiquitination	0	0	0	0	0	1	0	0	0	0	0	0	0	1	0	0	0	0	0	1
58800	58800	Gene_ID	M. musculus	58800	M. musculus	Trpm7	transient receptor potential cation channel, subfamily M, member 7	GO:0016340 calcium-dependent cell-matrix adhesion;GO:0010961 cellular magnesium ion homeostasis;GO:0010960 magnesium ion homeostasis	0	0	0	0	0	0	0	0	0	0	0	1	0	0	0	0	0	0	0	0
94089	94089	Gene_ID	M. musculus	94089	M. musculus	Trim7	tripartite motif-containing 7	GO:0016567 protein ubiquitination;GO:0032446 protein modification by small protein conjugation;GO:0070647 protein modification by small protein conjugation or removal	0	0	0	0	0	0	0	0	0	0	0	0	0	1	0	0	0	0	0	0
225131	225131	Gene_ID	M. musculus	225131	M. musculus	Wac	WW domain containing adaptor with coiled-coil	GO:0071894 histone H2B conserved C-terminal lysine ubiquitination;GO:0033523 histone H2B ubiquitination;GO:1904263 positive regulation of TORC1 signaling	0	0	0	1	0	1	0	0	0	0	0	0	0	1	0	0	0	0	0	1
116871	116871	Gene_ID	M. musculus	116871	M. musculus	Mta3	metastasis associated 3	GO:0010971 positive regulation of G2/M transition of mitotic cell cycle;GO:1902751 positive regulation of cell cycle G2/M phase transition;GO:0016575 histone deacetylation	0	0	1	1	0	0	0	0	0	0	0	0	0	0	0	0	0	0	0	0
108888	108888	Gene_ID	M. musculus	108888	M. musculus	Atad3a	ATPase family, AAA domain containing 3A	GO:0007005 mitochondrion organization;GO:0006996 organelle organization;GO:0016043 cellular component organization	0	0	0	0	0	0	0	1	0	0	0	0	0	0	0	0	0	0	0	0
107951	107951	Gene_ID	M. musculus	107951	M. musculus	Cdk9	cyclin-dependent kinase 9 (CDC2-related kinase)	GO:1903837 regulation of mRNA 3'-UTR binding;GO:1903839 positive regulation of mRNA 3'-UTR binding;GO:2001168 positive regulation of histone H2B ubiquitination	0	1	0	1	0	1	0	0	1	0	0	0	0	1	0	0	0	0	0	0
66440	66440	Gene_ID	M. musculus	66440	M. musculus	Cdc26	cell division cycle 26	GO:0031145 anaphase-promoting complex-dependent catabolic process;GO:0070979 protein K11-linked ubiquitination;GO:0030071 regulation of mitotic metaphase/anaphase transition	0	0	0	0	0	1	0	0	0	0	0	0	0	1	0	1	0	0	0	0
70231	70231	Gene_ID	M. musculus	70231	M. musculus	Gorasp2	golgi reassembly stacking protein 2	GO:0061951 establishment of protein localization to plasma membrane;GO:0007030 Golgi organization;GO:0034976 response to endoplasmic reticulum stress	0	0	0	0	0	0	0	0	0	0	0	0	0	0	0	0	0	0	0	0
231086	231086	Gene_ID	M. musculus	231086	M. musculus	Hadhb	hydroxyacyl-CoA dehydrogenase trifunctional multienzyme complex subunit beta	GO:0006635 fatty acid beta-oxidation;GO:0009062 fatty acid catabolic process;GO:0019395 fatty acid oxidation	0	0	0	0	0	0	0	0	0	0	0	0	0	0	0	0	0	0	0	0
236733	236733	Gene_ID	M. musculus	236733	M. musculus	Usp11	ubiquitin specific peptidase 11	GO:0016579 protein deubiquitination;GO:0070646 protein modification by small protein removal;GO:0006511 ubiquitin-dependent protein catabolic process	0	0	0	0	0	0	0	0	0	0	1	0	0	1	0	0	0	0	0	0
102866	102866	Gene_ID	M. musculus	102866	M. musculus	Pls3	plastin 3 (T-isoform)	GO:0098693 regulation of synaptic vesicle cycle;GO:0051639 actin filament network formation;GO:0051017 actin filament bundle assembly	0	0	0	0	0	0	0	0	0	0	0	1	1	0	0	0	0	0	0	0
23989	23989	Gene_ID	M. musculus	23989	M. musculus	Med24	mediator complex subunit 24	GO:0060261 positive regulation of transcription initiation from RNA polymerase II promoter;GO:0060260 regulation of transcription initiation from RNA polymerase II promoter;GO:2000144 positive regulation of DNA-templated transcription, initiation	0	0	0	0	0	0	0	0	0	0	0	0	0	1	0	0	0	0	0	0
11429	11429	Gene_ID	M. musculus	11429	M. musculus	Aco2	aconitase 2, mitochondrial	GO:0006101 citrate metabolic process;GO:0006102 isocitrate metabolic process;GO:0072350 tricarboxylic acid metabolic process	0	0	0	0	0	0	0	0	0	0	0	0	0	0	1	0	1	0	0	0
59027	59027	Gene_ID	M. musculus	59027	M. musculus	Nampt	nicotinamide phosphoribosyltransferase	GO:0014916 regulation of lung blood pressure;GO:0009435 NAD biosynthetic process;GO:0019359 nicotinamide nucleotide biosynthetic process	0	0	0	0	1	0	0	0	0	0	0	0	0	1	0	0	0	0	0	1
20649	20649	Gene_ID	M. musculus	20649	M. musculus	Sntb1	syntrophin, basic 1		0	0	0	0	0	0	0	0	0	0	0	0	0	0	0	0	0	0	0	0
51812	51812	Gene_ID	M. musculus	51812	M. musculus	Mcrs1	microspherule protein 1	GO:1904751 positive regulation of protein localization to nucleolus;GO:1904749 regulation of protein localization to nucleolus;GO:0051974 negative regulation of telomerase activity	0	1	1	1	0	1	0	0	0	0	0	0	0	0	0	0	0	0	0	0
67273	67273	Gene_ID	M. musculus	67273	M. musculus	Ndufa10	NADH:ubiquinone oxidoreductase subunit A10	GO:0006120 mitochondrial electron transport, NADH to ubiquinone;GO:0019646 aerobic electron transport chain;GO:0010257 NADH dehydrogenase complex assembly	0	0	0	0	0	0	0	1	0	0	0	0	0	0	1	0	0	0	0	0
217588	217588	Gene_ID	M. musculus	217588	M. musculus	Mbip	MAP3K12 binding inhibitory protein 1	GO:0043966 histone H3 acetylation;GO:0046330 positive regulation of JNK cascade;GO:0032874 positive regulation of stress-activated MAPK cascade	0	0	0	1	0	0	0	0	0	0	0	0	0	0	0	0	0	0	0	0
93960	93960	Gene_ID	M. musculus	93960	M. musculus	Nkd1	naked cuticle 1	GO:1901229 regulation of non-canonical Wnt signaling pathway via JNK cascade;GO:1901231 positive regulation of non-canonical Wnt signaling pathway via JNK cascade;GO:1901232 regulation of convergent extension involved in axis elongation	0	0	1	0	0	0	0	0	0	0	0	0	0	1	0	0	0	0	0	1
111173	111173	Gene_ID	M. musculus	111173	M. musculus	Erc1	ELKS/RAB6-interacting/CAST family member 1	GO:0048790 maintenance of presynaptic active zone structure;GO:1990709 presynaptic active zone organization;GO:0099558 maintenance of synapse structure	0	0	0	0	0	0	0	0	0	0	0	0	0	0	0	0	0	0	0	0
85305	85305	Gene_ID	M. musculus	85305	M. musculus	Kars	lysyl-tRNA synthetase	GO:0006430 lysyl-tRNA aminoacylation;GO:0015960 diadenosine polyphosphate biosynthetic process;GO:0015965 diadenosine tetraphosphate metabolic process	0	0	0	0	1	0	0	0	0	1	0	0	0	0	0	0	0	0	1	0
93742	93742	Gene_ID	M. musculus	93742	M. musculus	Pard3	par-3 family cell polarity regulator	GO:0003383 apical constriction;GO:0051660 establishment of centrosome localization;GO:0010801 negative regulation of peptidyl-threonine phosphorylation	0	0	0	0	0	0	0	1	0	0	0	0	1	0	0	0	0	0	0	0
80914	80914	Gene_ID	M. musculus	80914	M. musculus	Uck2	uridine-cytidine kinase 2	GO:0016310 phosphorylation;GO:0006796 phosphate-containing compound metabolic process;GO:0006793 phosphorus metabolic process	0	0	0	0	0	0	0	0	0	0	0	0	0	0	0	0	0	0	0	0
94179	94179	Gene_ID	M. musculus	94179	M. musculus	Krt23	keratin 23	GO:0008150 biological_process	0	0	0	0	0	0	0	0	0	0	0	0	0	0	0	0	0	0	0	0
140488	140488	Gene_ID	M. musculus	140488	M. musculus	Igf2bp3	insulin-like growth factor 2 mRNA binding protein 3	GO:0051028 mRNA transport;GO:0050657 nucleic acid transport;GO:0050658 RNA transport	0	0	0	0	0	0	0	0	0	1	0	0	0	0	0	0	0	0	0	0
68202	68202	Gene_ID	M. musculus	68202	M. musculus	Ndufa5	NADH:ubiquinone oxidoreductase subunit A5	GO:0010257 NADH dehydrogenase complex assembly;GO:0032981 mitochondrial respiratory chain complex I assembly;GO:0022904 respiratory electron transport chain	1	0	0	0	0	0	0	1	0	0	0	0	0	0	1	0	0	0	0	0
52717	52717	Gene_ID	M. musculus	52717	M. musculus	Anapc16	anaphase promoting complex subunit 16	GO:0051301 cell division;GO:0016567 protein ubiquitination;GO:0032446 protein modification by small protein conjugation	0	0	0	0	0	0	0	0	0	0	0	0	0	1	0	1	0	0	0	0
72083	72083	Gene_ID	M. musculus	72083	M. musculus	Mzt2	mitotic spindle organizing protein 2	GO:0008150 biological_process	0	0	0	0	0	0	0	0	0	0	0	0	0	0	0	0	0	0	0	0
108098	108098	Gene_ID	M. musculus	108098	M. musculus	Med21	mediator complex subunit 21	GO:0001824 blastocyst development;GO:0019827 stem cell population maintenance;GO:0098727 maintenance of cell number	0	0	0	0	0	0	0	0	0	0	0	0	0	1	0	0	0	0	0	0
66882	66882	Gene_ID	M. musculus	66882	M. musculus	Bzw1	basic leucine zipper and W2 domains 1		0	0	0	0	0	0	0	0	0	0	0	0	0	0	0	0	0	0	0	0
66881	66881	Gene_ID	M. musculus	66881	M. musculus	Pcyox1	prenylcysteine oxidase 1	GO:0030328 prenylcysteine catabolic process;GO:0030329 prenylcysteine metabolic process;GO:0030327 prenylated protein catabolic process	0	0	0	0	0	0	0	0	0	0	0	0	0	1	0	0	0	0	0	0
30926	30926	Gene_ID	M. musculus	30926	M. musculus	Glrx3	glutaredoxin 3	GO:0044571 [2Fe-2S] cluster assembly;GO:0097428 protein maturation by iron-sulfur cluster transfer;GO:0016226 iron-sulfur cluster assembly	0	0	0	0	0	0	0	0	0	0	0	0	0	0	0	0	0	0	0	0
66834	66834	Gene_ID	M. musculus	66834	M. musculus	Acot13	acyl-CoA thioesterase 13	GO:0120163 negative regulation of cold-induced thermogenesis;GO:0051289 protein homotetramerization;GO:0051262 protein tetramerization	0	0	0	0	0	0	0	0	0	0	0	0	0	0	0	0	0	0	0	0
54401	54401	Gene_ID	M. musculus	54401	M. musculus	Ywhab	tyrosine 3-monooxygenase/tryptophan 5-monooxygenase activation protein, beta polypeptide	GO:0051220 cytoplasmic sequestering of protein;GO:0035308 negative regulation of protein dephosphorylation;GO:0035305 negative regulation of dephosphorylation	1	0	0	0	0	0	0	1	1	0	1	0	1	0	0	0	0	0	0	0
66128	66128	Gene_ID	M. musculus	66128	M. musculus	Mrps36	mitochondrial ribosomal protein S36	GO:0006103 2-oxoglutarate metabolic process;GO:0043648 dicarboxylic acid metabolic process;GO:0019752 carboxylic acid metabolic process	0	0	0	0	0	0	0	0	0	0	0	0	0	0	0	0	1	0	0	0
66642	66642	Gene_ID	M. musculus	66642	M. musculus	Ctnnbl1	catenin, beta like 1	GO:0016445 somatic diversification of immunoglobulins;GO:0002200 somatic diversification of immune receptors;GO:0002377 immunoglobulin production	0	0	0	0	0	0	0	0	0	0	0	0	0	0	0	0	0	0	0	0
74322	74322	Gene_ID	M. musculus	74322	M. musculus	Cxxc1	CXXC finger 1 (PHD domain)	GO:0051568 histone H3-K4 methylation;GO:0034968 histone lysine methylation;GO:0018022 peptidyl-lysine methylation	0	0	0	1	0	0	0	0	0	0	0	0	0	0	0	0	0	0	0	0
67279	67279	Gene_ID	M. musculus	67279	M. musculus	Med31	mediator complex subunit 31	GO:0048147 negative regulation of fibroblast proliferation;GO:0048145 regulation of fibroblast proliferation;GO:0048144 fibroblast proliferation	0	0	0	0	0	0	0	0	0	0	0	0	0	1	0	0	0	0	0	0
26894	26894	Gene_ID	M. musculus	26894	M. musculus	Cops7a	COP9 signalosome subunit 7A	GO:0010387 COP9 signalosome assembly;GO:0000338 protein deneddylation;GO:0070646 protein modification by small protein removal	0	0	0	0	0	0	0	0	0	0	0	0	0	0	0	0	0	0	0	0
69225	69225	Gene_ID	M. musculus	69225	M. musculus	Naxd	NAD(P)HX dehydratase	GO:0110051 metabolite repair;GO:0044237 cellular metabolic process;GO:0008152 metabolic process	0	0	0	0	0	0	0	0	0	0	0	0	0	0	0	0	0	0	0	0
386649	386649	Gene_ID	M. musculus	386649	M. musculus	Nsfl1c	NSFL1 (p97) cofactor (p47)	GO:0046604 positive regulation of mitotic centrosome separation;GO:1904780 negative regulation of protein localization to centrosome;GO:0046602 regulation of mitotic centrosome separation	1	1	0	0	0	0	0	0	0	0	0	0	0	1	0	0	0	0	0	0
353172	353172	Gene_ID	M. musculus	353172	M. musculus	Gars	glycyl-tRNA synthetase	GO:0006426 glycyl-tRNA aminoacylation;GO:0070150 mitochondrial glycyl-tRNA aminoacylation;GO:0015960 diadenosine polyphosphate biosynthetic process	0	0	0	0	1	0	0	0	0	1	0	0	0	0	0	0	0	0	1	0
72621	72621	Gene_ID	M. musculus	72621	M. musculus	Pdzd11	PDZ domain containing 11	GO:1903361 protein localization to basolateral plasma membrane;GO:0045199 maintenance of epithelial cell apical/basal polarity;GO:0035090 maintenance of apical/basal cell polarity	0	0	0	0	0	0	0	0	0	0	0	0	0	0	0	0	0	0	0	0
74205	74205	Gene_ID	M. musculus	74205	M. musculus	Acsl3	acyl-CoA synthetase long-chain family member 3	GO:0150173 positive regulation of phosphatidylcholine metabolic process;GO:2001247 positive regulation of phosphatidylcholine biosynthetic process;GO:2001245 regulation of phosphatidylcholine biosynthetic process	0	1	0	0	1	0	0	0	0	0	0	0	0	0	0	0	0	0	0	0
28185	28185	Gene_ID	M. musculus	28185	M. musculus	Tomm70a	translocase of outer mitochondrial membrane 70A	GO:0061052 negative regulation of cell growth involved in cardiac muscle cell development;GO:0061050 regulation of cell growth involved in cardiac muscle cell development;GO:0010614 negative regulation of cardiac muscle hypertrophy	0	1	0	0	1	0	0	1	0	0	0	0	0	0	0	0	0	0	0	0
68263	68263	Gene_ID	M. musculus	68263	M. musculus	Pdhb	pyruvate dehydrogenase (lipoamide) beta	GO:0061732 mitochondrial acetyl-CoA biosynthetic process from pyruvate;GO:0006086 acetyl-CoA biosynthetic process from pyruvate;GO:0006085 acetyl-CoA biosynthetic process	0	0	0	0	1	0	0	0	0	0	0	0	0	0	1	0	0	0	0	0
67041	67041	Gene_ID	M. musculus	67041	M. musculus	Oxct1	3-oxoacid CoA transferase 1	GO:0046952 ketone body catabolic process;GO:0046950 cellular ketone body metabolic process;GO:1902224 ketone body metabolic process	0	1	0	0	0	0	0	0	0	0	0	0	0	0	1	0	0	0	0	0
110960	110960	Gene_ID	M. musculus	110960	M. musculus	Tars	threonyl-tRNA synthetase	GO:0006435 threonyl-tRNA aminoacylation;GO:0006418 tRNA aminoacylation for protein translation;GO:0043039 tRNA aminoacylation	0	0	0	0	0	0	0	0	0	1	0	0	0	0	0	0	0	0	1	0
68588	68588	Gene_ID	M. musculus	68588	M. musculus	Cthrc1	collagen triple helix repeat containing 1	GO:0043932 ossification involved in bone remodeling;GO:0033690 positive regulation of osteoblast proliferation;GO:0090177 establishment of planar polarity involved in neural tube closure	0	0	0	0	0	0	0	0	0	0	0	0	0	0	0	0	0	0	0	0
67773	67773	Gene_ID	M. musculus	67773	M. musculus	Kat8	K(lysine) acetyltransferase 8	GO:0043981 histone H4-K5 acetylation;GO:0043982 histone H4-K8 acetylation;GO:0043984 histone H4-K16 acetylation	0	0	1	1	0	0	0	0	0	0	0	0	0	0	0	0	0	0	0	1
13849	13849	Gene_ID	M. musculus	13849	M. musculus	Ephx1	epoxide hydrolase 1, microsomal	GO:0097176 epoxide metabolic process;GO:0034312 diol biosynthetic process;GO:0018904 ether metabolic process	0	0	0	0	0	0	0	0	0	0	0	0	0	0	0	0	0	0	0	0
75723	75723	Gene_ID	M. musculus	75723	M. musculus	Amotl1	angiomotin-like 1	GO:0003365 establishment of cell polarity involved in ameboidal cell migration;GO:0035329 hippo signaling;GO:0043536 positive regulation of blood vessel endothelial cell migration	0	0	0	0	0	0	0	0	0	0	0	1	0	0	0	0	0	0	0	0
67391	67391	Gene_ID	M. musculus	67391	M. musculus	Fundc2	FUN14 domain containing 2	GO:0000422 autophagy of mitochondrion;GO:0061726 mitochondrion disassembly;GO:1903008 organelle disassembly	0	0	0	0	0	0	0	1	0	0	0	0	0	0	0	0	0	0	0	0
71919	71919	Gene_ID	M. musculus	71919	M. musculus	Rpap3	RNA polymerase II associated protein 3	GO:0008150 biological_process	0	0	0	0	0	0	0	0	0	0	0	0	0	0	0	0	0	0	0	0
66053	66053	Gene_ID	M. musculus	66053	M. musculus	Ppil2	peptidylprolyl isomerase (cyclophilin)-like 2	GO:0000413 protein peptidyl-prolyl isomerization;GO:0018208 peptidyl-proline modification;GO:0006457 protein folding	0	1	0	0	0	0	0	0	0	0	0	0	0	1	0	0	0	0	0	0
67160	67160	Gene_ID	M. musculus	67160	M. musculus	Eef1g	eukaryotic translation elongation factor 1 gamma	GO:0006414 translational elongation;GO:0006749 glutathione metabolic process;GO:0006575 cellular modified amino acid metabolic process	0	0	0	0	0	0	0	0	0	1	0	0	0	0	0	0	0	0	0	0
380773	380773	Gene_ID	M. musculus	380773	M. musculus	Slirp	SRA stem-loop interacting RNA binding protein	GO:0000961 negative regulation of mitochondrial RNA catabolic process;GO:0000960 regulation of mitochondrial RNA catabolic process;GO:0000957 mitochondrial RNA catabolic process	0	1	0	0	0	0	0	1	0	0	0	0	0	1	0	0	0	0	0	1
69125	69125	Gene_ID	M. musculus	69125	M. musculus	Cnot8	CCR4-NOT transcription complex, subunit 8	GO:0043928 exonucleolytic catabolism of deadenylated mRNA;GO:0000291 nuclear-transcribed mRNA catabolic process, exonucleolytic;GO:0000288 nuclear-transcribed mRNA catabolic process, deadenylation-dependent decay	0	0	0	0	0	1	0	0	1	1	0	0	0	0	0	0	0	0	0	1
71994	71994	Gene_ID	M. musculus	71994	M. musculus	Cnn3	calponin 3, acidic	GO:0032780 negative regulation of ATPase activity;GO:0043462 regulation of ATPase activity;GO:0031032 actomyosin structure organization	0	0	0	0	0	0	0	0	0	0	0	1	0	0	0	0	0	0	0	0
56282	56282	Gene_ID	M. musculus	56282	M. musculus	Mrpl12	mitochondrial ribosomal protein L12	GO:0006390 mitochondrial transcription;GO:0000959 mitochondrial RNA metabolic process;GO:0140053 mitochondrial gene expression	0	0	0	0	0	0	0	0	0	1	0	0	0	0	0	0	0	0	0	0
66905	66905	Gene_ID	M. musculus	66905	M. musculus	Plin3	perilipin 3	GO:0010890 positive regulation of sequestering of triglyceride;GO:0010889 regulation of sequestering of triglyceride;GO:0030730 sequestering of triglyceride	1	0	0	0	0	0	0	0	0	0	0	0	0	0	0	0	0	0	0	0
18648	18648	Gene_ID	M. musculus	18648	M. musculus	Pgam1	phosphoglycerate mutase 1	GO:0006096 glycolytic process;GO:0006757 ATP generation from ADP;GO:0046031 ADP metabolic process	0	0	0	0	1	0	0	0	0	0	0	0	0	0	1	0	0	0	0	0
66887	66887	Gene_ID	M. musculus	66887	M. musculus	Lonp2	lon peptidase 2, peroxisomal	GO:0006625 protein targeting to peroxisome;GO:0072662 protein localization to peroxisome;GO:0072663 establishment of protein localization to peroxisome	0	0	0	0	0	0	0	1	0	0	0	0	0	1	0	0	0	0	0	1
68342	68342	Gene_ID	M. musculus	68342	M. musculus	Ndufb10	NADH:ubiquinone oxidoreductase subunit B10	GO:0010257 NADH dehydrogenase complex assembly;GO:0032981 mitochondrial respiratory chain complex I assembly;GO:0033108 mitochondrial respiratory chain complex assembly	0	0	0	0	0	0	0	1	0	0	0	0	0	0	1	0	0	0	0	0
64930	64930	Gene_ID	M. musculus	64930	M. musculus	Tsc1	TSC complex subunit 1	GO:0006407 rRNA export from nucleus;GO:0090649 response to oxygen-glucose deprivation;GO:0090650 cellular response to oxygen-glucose deprivation	0	1	0	0	0	1	0	0	1	1	0	1	1	1	0	0	0	0	0	1
80907	80907	Gene_ID	M. musculus	80907	M. musculus	Lactb	lactamase, beta	GO:0019216 regulation of lipid metabolic process;GO:0006629 lipid metabolic process;GO:0006508 proteolysis	0	0	0	0	0	0	0	0	0	0	0	0	0	0	0	0	0	0	0	0
170759	170759	Gene_ID	M. musculus	170759	M. musculus	Atp13a1	ATPase type 13A1	GO:0140569 extraction of mislocalized protein from ER membrane;GO:0140568 extraction of mislocalized protein from membrane;GO:0090150 establishment of protein localization to membrane	0	0	0	0	0	0	0	0	0	0	0	0	0	0	0	0	0	0	0	0
228998	228998	Gene_ID	M. musculus	228998	M. musculus	Arfgap1	ADP-ribosylation factor GTPase activating protein 1	GO:0032011 ARF protein signal transduction;GO:0032012 regulation of ARF protein signal transduction;GO:0046578 regulation of Ras protein signal transduction	0	0	0	0	0	0	0	0	0	0	0	0	0	0	0	0	0	0	0	0
104776	104776	Gene_ID	M. musculus	104776	M. musculus	Aldh6a1	aldehyde dehydrogenase family 6, subfamily A1	GO:0019484 beta-alanine catabolic process;GO:0006210 thymine catabolic process;GO:0019859 thymine metabolic process	0	0	0	0	1	0	0	0	0	0	0	0	0	0	0	0	0	0	1	1
65114	65114	Gene_ID	M. musculus	65114	M. musculus	Vps35	VPS35 retromer complex component	GO:0032460 negative regulation of protein oligomerization;GO:0032463 negative regulation of protein homooligomerization;GO:0090326 positive regulation of locomotion involved in locomotory behavior	0	1	0	0	1	1	0	1	0	0	0	0	1	1	0	0	0	0	0	1
56086	56086	Gene_ID	M. musculus	56086	M. musculus	Set	SET nuclear oncogene	GO:0006334 nucleosome assembly;GO:0034728 nucleosome organization;GO:0031497 chromatin assembly	0	0	0	1	0	0	0	0	0	0	0	0	0	0	0	0	0	0	0	0
170738	170738	Gene_ID	M. musculus	170738	M. musculus	Kcnh7	potassium voltage-gated channel, subfamily H (eag-related), member 7	GO:0071805 potassium ion transmembrane transport;GO:0006813 potassium ion transport;GO:0042391 regulation of membrane potential	0	0	0	0	0	0	0	0	0	0	0	0	0	0	0	0	0	0	0	0
170755	170755	Gene_ID	M. musculus	170755	M. musculus	Sgk3	serum/glucocorticoid regulated kinase 3	GO:1901099 negative regulation of signal transduction in absence of ligand;GO:2001240 negative regulation of extrinsic apoptotic signaling pathway in absence of ligand;GO:2001239 regulation of extrinsic apoptotic signaling pathway in absence of ligand	0	0	0	0	0	0	0	0	0	0	0	0	0	0	0	0	0	0	0	0
93684	93684	Gene_ID	M. musculus	93684	M. musculus	Selenof	selenoprotein F	GO:0035092 sperm chromatin condensation;GO:0007289 spermatid nucleus differentiation;GO:0006458 'de novo' protein folding	0	1	0	1	0	0	0	0	0	0	0	0	0	0	0	0	0	0	0	0
54126	54126	Gene_ID	M. musculus	54126	M. musculus	Arhgef7	Rho guanine nucleotide exchange factor (GEF7)	GO:0099140 presynaptic actin cytoskeleton organization;GO:0099187 presynaptic cytoskeleton organization;GO:1905833 negative regulation of microtubule nucleation	1	0	0	0	0	0	0	0	0	0	0	1	1	0	0	0	0	1	0	0
80890	80890	Gene_ID	M. musculus	80890	M. musculus	Trim2	tripartite motif-containing 2	GO:0000209 protein polyubiquitination;GO:0043523 regulation of neuron apoptotic process;GO:1990830 cellular response to leukemia inhibitory factor	0	0	0	0	0	0	0	0	0	0	0	0	0	1	0	0	0	0	0	0
14886	14886	Gene_ID	M. musculus	14886	M. musculus	Gtf2i	general transcription factor II I	GO:0014886 transition between slow and fast fiber;GO:0100026 positive regulation of DNA repair by transcription from RNA polymerase II promoter;GO:0014733 regulation of skeletal muscle adaptation	0	0	0	0	0	0	0	0	0	0	1	0	0	0	0	0	0	0	0	0
14776	14776	Gene_ID	M. musculus	14776	M. musculus	Gpx2	glutathione peroxidase 2	GO:0009608 response to symbiont;GO:0009609 response to symbiotic bacterium;GO:0002862 negative regulation of inflammatory response to antigenic stimulus	0	0	0	0	0	0	0	0	1	0	0	0	0	0	0	1	0	0	0	0
14534	14534	Gene_ID	M. musculus	14534	M. musculus	Kat2a	K(lysine) acetyltransferase 2A	GO:0106227 peptidyl-lysine glutarylation;GO:0071929 alpha-tubulin acetylation;GO:0018335 protein succinylation	0	1	0	1	0	1	0	1	0	0	1	0	1	0	0	0	0	0	0	0
270166	270166	Gene_ID	M. musculus	270166	M. musculus	Clpx	caseinolytic mitochondrial matrix peptidase chaperone subunit	GO:0006457 protein folding;GO:0046034 ATP metabolic process;GO:0051603 proteolysis involved in cellular protein catabolic process	0	1	0	0	0	0	0	0	0	0	0	0	0	1	1	0	0	0	0	0
13424	13424	Gene_ID	M. musculus	13424	M. musculus	Dync1h1	dynein cytoplasmic 1 heavy chain 1	GO:0072382 minus-end-directed vesicle transport along microtubule;GO:0072385 minus-end-directed organelle transport along microtubule;GO:1905832 positive regulation of spindle assembly	1	1	0	0	0	1	0	0	0	0	0	0	1	0	0	1	0	0	0	0
65967	65967	Gene_ID	M. musculus	65967	M. musculus	Eefsec	eukaryotic elongation factor, selenocysteine-tRNA-specific	GO:0001514 selenocysteine incorporation;GO:0006451 translational readthrough;GO:0006414 translational elongation	0	0	0	0	0	0	0	0	0	1	0	0	0	0	0	0	0	0	0	0
59016	59016	Gene_ID	M. musculus	59016	M. musculus	Thap11	THAP domain containing 11	GO:0000122 negative regulation of transcription by RNA polymerase II;GO:0045892 negative regulation of transcription, DNA-templated;GO:1903507 negative regulation of nucleic acid-templated transcription	0	0	1	0	0	0	0	0	0	0	0	0	0	0	0	0	0	0	0	0
53893	53893	Gene_ID	M. musculus	53893	M. musculus	Nudt5	nudix (nucleoside diphosphate linked moiety X)-type motif 5	GO:0019303 D-ribose catabolic process;GO:0006014 D-ribose metabolic process;GO:0019323 pentose catabolic process	0	0	0	1	1	0	0	0	0	0	0	0	0	0	1	0	0	0	0	1
12488	12488	Gene_ID	M. musculus	12488	M. musculus	Cd2ap	CD2-associated protein	GO:0032911 negative regulation of transforming growth factor beta1 production;GO:0032908 regulation of transforming growth factor beta1 production;GO:0032905 transforming growth factor beta1 production	0	1	0	0	0	0	0	0	0	0	0	1	1	1	0	0	0	0	0	0
26431	26431	Gene_ID	M. musculus	26431	M. musculus	Git2	GIT ArfGAP 2	GO:0099171 presynaptic modulation of chemical synaptic transmission;GO:0048266 behavioral response to pain;GO:0048265 response to pain	1	0	0	0	0	0	0	0	0	0	0	0	0	0	0	0	0	1	0	0
26554	26554	Gene_ID	M. musculus	26554	M. musculus	Cul3	cullin 3	GO:0071630 nuclear protein quality control by the ubiquitin-proteasome system;GO:0001831 trophectodermal cellular morphogenesis;GO:0040016 embryonic cleavage	1	1	0	0	0	1	1	0	0	0	0	1	1	1	0	1	0	0	0	0
54357	54357	Gene_ID	M. musculus	54357	M. musculus	Epb41l4b	erythrocyte membrane protein band 4.1 like 4b	GO:0051549 positive regulation of keratinocyte migration;GO:0051547 regulation of keratinocyte migration;GO:0051546 keratinocyte migration	0	0	0	0	0	0	0	0	0	0	0	1	0	0	0	0	0	0	0	0
23988	23988	Gene_ID	M. musculus	23988	M. musculus	Pin1	protein (peptidyl-prolyl cis/trans isomerase) NIMA-interacting 1	GO:0061051 positive regulation of cell growth involved in cardiac muscle cell development;GO:1902430 negative regulation of amyloid-beta formation;GO:1902992 negative regulation of amyloid precursor protein catabolic process	1	1	1	0	0	1	0	0	1	1	0	0	1	1	0	0	0	0	0	0
54608	54608	Gene_ID	M. musculus	54608	M. musculus	Abhd2	abhydrolase domain containing 2	GO:0051793 medium-chain fatty acid catabolic process;GO:0051792 medium-chain fatty acid biosynthetic process;GO:0032570 response to progesterone	0	1	0	0	0	0	0	0	0	0	0	0	0	0	0	0	0	0	0	0
27428	27428	Gene_ID	M. musculus	27428	M. musculus	Shroom3	shroom family member 3	GO:0002066 columnar/cuboidal epithelial cell development;GO:0002065 columnar/cuboidal epithelial cell differentiation;GO:0001843 neural tube closure	0	0	0	0	0	0	0	0	0	0	0	1	1	0	0	0	0	0	0	0
50799	50799	Gene_ID	M. musculus	50799	M. musculus	Slc25a13	solute carrier family 25 (mitochondrial carrier, adenine nucleotide translocator), member 13	GO:0043490 malate-aspartate shuttle;GO:0015810 aspartate transmembrane transport;GO:0015813 L-glutamate transmembrane transport	0	0	0	0	1	0	0	0	0	0	0	0	0	0	1	0	0	0	0	0
30959	30959	Gene_ID	M. musculus	30959	M. musculus	Ddx25	DEAD box helicase 25	GO:0016973 poly(A)+ mRNA export from nucleus;GO:0006406 mRNA export from nucleus;GO:0071427 mRNA-containing ribonucleoprotein complex export from nucleus	0	0	0	0	0	0	0	0	0	1	0	0	0	0	0	0	0	0	0	0
94275	94275	Gene_ID	M. musculus	94275	M. musculus	Maged1	MAGE family member D1	GO:0090190 positive regulation of branching involved in ureteric bud morphogenesis;GO:0090189 regulation of branching involved in ureteric bud morphogenesis;GO:0090183 regulation of kidney development	0	1	0	0	0	0	0	0	0	0	0	0	0	0	0	0	0	0	0	0
26426	26426	Gene_ID	M. musculus	26426	M. musculus	Nubp2	nucleotide binding protein 2	GO:0016226 iron-sulfur cluster assembly;GO:0031163 metallo-sulfur cluster assembly;GO:0006790 sulfur compound metabolic process	0	0	0	0	0	0	0	0	0	0	0	0	0	0	0	0	0	0	0	0
50768	50768	Gene_ID	M. musculus	50768	M. musculus	Dlc1	deleted in liver cancer 1	GO:1900119 positive regulation of execution phase of apoptosis;GO:0051895 negative regulation of focal adhesion assembly;GO:0150118 negative regulation of cell-substrate junction organization	1	0	0	0	0	0	0	0	0	0	0	1	1	0	0	0	0	1	0	0
23942	23942	Gene_ID	M. musculus	23942	M. musculus	Mta2	metastasis-associated gene family, member 2	GO:0010762 regulation of fibroblast migration;GO:0010761 fibroblast migration;GO:0006305 DNA alkylation	0	0	1	1	0	0	0	0	1	0	0	0	0	0	0	0	0	0	0	0
12953	12953	Gene_ID	M. musculus	12953	M. musculus	Cry2	cryptochrome 2 (photolyase-like)	GO:2000832 negative regulation of steroid hormone secretion;GO:2000847 negative regulation of corticosteroid hormone secretion;GO:2000850 negative regulation of glucocorticoid secretion	0	0	0	0	0	0	0	1	0	0	0	0	0	0	0	0	0	0	0	0
24066	24066	Gene_ID	M. musculus	24066	M. musculus	Spry4	sprouty RTK signaling antagonist 4	GO:1900025 negative regulation of substrate adhesion-dependent cell spreading;GO:0010771 negative regulation of cell morphogenesis involved in differentiation;GO:0040037 negative regulation of fibroblast growth factor receptor signaling pathway	0	0	0	0	0	0	0	0	0	0	0	0	0	0	0	0	0	0	0	0
19125	19125	Gene_ID	M. musculus	19125	M. musculus	Prodh	proline dehydrogenase	GO:0010133 proline catabolic process to glutamate;GO:0006562 proline catabolic process;GO:0006560 proline metabolic process	0	0	0	0	0	0	0	0	0	0	0	0	0	0	0	0	1	0	1	0
56451	56451	Gene_ID	M. musculus	56451	M. musculus	Suclg1	succinate-CoA ligase, GDP-forming, alpha subunit	GO:0006105 succinate metabolic process;GO:0006104 succinyl-CoA metabolic process;GO:0006099 tricarboxylic acid cycle	0	0	0	0	1	0	0	0	0	0	0	0	0	0	1	0	1	0	0	0
56637	56637	Gene_ID	M. musculus	56637	M. musculus	Gsk3b	glycogen synthase kinase 3 beta	GO:0045886 negative regulation of synaptic assembly at neuromuscular junction;GO:0071109 superior temporal gyrus development;GO:0150101 regulation of microtubule anchoring at centrosome	0	1	1	1	1	1	0	1	0	0	1	0	1	1	1	1	0	0	0	1
56440	56440	Gene_ID	M. musculus	56440	M. musculus	Snx1	sorting nexin 1	GO:0034498 early endosome to Golgi transport;GO:0072673 lamellipodium morphogenesis;GO:0030512 negative regulation of transforming growth factor beta receptor signaling pathway	0	0	0	0	0	0	0	0	0	0	0	0	0	1	0	0	0	0	0	1
56317	56317	Gene_ID	M. musculus	56317	M. musculus	Anapc7	anaphase promoting complex subunit 7	GO:0045842 positive regulation of mitotic metaphase/anaphase transition;GO:1901970 positive regulation of mitotic sister chromatid separation;GO:1902101 positive regulation of metaphase/anaphase transition of cell cycle	0	0	0	0	0	1	0	0	0	0	0	0	0	1	0	1	0	0	0	0
26926	26926	Gene_ID	M. musculus	26926	M. musculus	Aifm1	apoptosis-inducing factor, mitochondrion-associated 1	GO:0045041 protein import into mitochondrial intermembrane space;GO:1902510 regulation of apoptotic DNA fragmentation;GO:1903624 regulation of DNA catabolic process	0	1	0	0	1	0	0	1	0	0	0	0	0	0	0	0	0	0	0	1
56454	56454	Gene_ID	M. musculus	56454	M. musculus	Aldh18a1	aldehyde dehydrogenase 18 family, member A1	GO:0006592 ornithine biosynthetic process;GO:0019240 citrulline biosynthetic process;GO:0006561 proline biosynthetic process	0	0	0	0	0	0	0	0	0	0	0	0	0	0	0	0	1	0	1	0
53332	53332	Gene_ID	M. musculus	53332	M. musculus	Mtmr1	myotubularin related protein 1	GO:0060304 regulation of phosphatidylinositol dephosphorylation;GO:0046856 phosphatidylinositol dephosphorylation;GO:1903725 regulation of phospholipid metabolic process	1	0	0	0	0	0	0	0	0	0	0	0	0	0	0	0	0	0	0	0
17192	17192	Gene_ID	M. musculus	17192	M. musculus	Mbd3	methyl-CpG binding domain protein 3	GO:0006346 DNA methylation-dependent heterochromatin assembly;GO:0031507 heterochromatin assembly;GO:0070828 heterochromatin organization	0	0	1	1	0	0	0	0	1	0	0	0	0	0	0	0	0	0	0	0
17191	17191	Gene_ID	M. musculus	17191	M. musculus	Mbd2	methyl-CpG binding domain protein 2	GO:0042711 maternal behavior;GO:0060746 parental behavior;GO:0006346 DNA methylation-dependent heterochromatin assembly	0	0	1	1	0	0	0	0	0	0	0	0	0	0	0	0	0	0	0	0
56384	56384	Gene_ID	M. musculus	56384	M. musculus	Letm1	leucine zipper-EF-hand containing transmembrane protein 1	GO:0099093 calcium export from the mitochondrion;GO:1900069 regulation of cellular hyperosmotic salinity response;GO:1901000 regulation of response to salt stress	1	0	0	0	1	0	0	1	0	0	0	0	0	0	0	0	0	0	0	0
20917	20917	Gene_ID	M. musculus	20917	M. musculus	Suclg2	succinate-Coenzyme A ligase, GDP-forming, beta subunit	GO:0006104 succinyl-CoA metabolic process;GO:0006099 tricarboxylic acid cycle;GO:0006637 acyl-CoA metabolic process	0	0	0	0	1	0	0	0	0	0	0	0	0	0	1	0	0	0	0	0
20916	20916	Gene_ID	M. musculus	20916	M. musculus	Sucla2	succinate-Coenzyme A ligase, ADP-forming, beta subunit	GO:0006105 succinate metabolic process;GO:0006104 succinyl-CoA metabolic process;GO:0006099 tricarboxylic acid cycle	0	0	0	0	1	0	0	0	0	0	0	0	0	0	1	0	1	0	0	0
15185	15185	Gene_ID	M. musculus	15185	M. musculus	Hdac6	histone deacetylase 6	GO:0070843 misfolded protein transport;GO:0070844 polyubiquitinated protein transport;GO:0070845 polyubiquitinated misfolded protein transport	0	1	0	1	0	0	0	1	0	0	1	0	1	1	0	1	0	0	0	1
66625	66625	Gene_ID	M. musculus	66625	M. musculus	Pnisr	PNN interacting serine/arginine-rich	GO:0008150 biological_process	0	0	0	0	0	0	0	0	0	0	0	0	0	0	0	0	0	0	0	0
15108	15108	Gene_ID	M. musculus	15108	M. musculus	Hsd17b10	hydroxysteroid (17-beta) dehydrogenase 10	GO:0062173 brexanolone metabolic process;GO:0070901 mitochondrial tRNA methylation;GO:0097745 mitochondrial tRNA 5'-end processing	0	0	0	0	0	1	0	1	0	0	0	0	0	0	1	0	1	0	1	0
11545	11545	Gene_ID	M. musculus	11545	M. musculus	Parp1	poly (ADP-ribose) polymerase family, member 1	GO:0018424 peptidyl-glutamic acid poly-ADP-ribosylation;GO:1904762 positive regulation of myofibroblast differentiation;GO:1903516 regulation of single strand break repair	0	1	1	0	1	1	0	1	0	0	0	0	1	0	1	0	0	0	0	0
21753	21753	Gene_ID	M. musculus	21753	M. musculus	Tes	testin LIM domain protein	GO:0008285 negative regulation of cell population proliferation;GO:0042127 regulation of cell population proliferation;GO:0008283 cell population proliferation	0	0	0	0	0	0	0	0	0	0	0	0	0	0	0	0	0	0	0	0
17218	17218	Gene_ID	M. musculus	17218	M. musculus	Mcm5	minichromosome maintenance complex component 5	GO:0006267 pre-replicative complex assembly involved in nuclear cell cycle DNA replication;GO:0036388 pre-replicative complex assembly;GO:1902299 pre-replicative complex assembly involved in cell cycle DNA replication	0	0	0	0	0	0	0	0	0	0	1	0	0	0	0	0	0	0	0	0
214162	214162	Gene_ID	M. musculus	214162	M. musculus	Kmt2a	lysine (K)-specific methyltransferase 2A	GO:1905642 negative regulation of DNA methylation;GO:0043974 histone H3-K27 acetylation;GO:1901674 regulation of histone H3-K27 acetylation	0	1	0	1	0	1	0	0	0	0	0	0	0	0	0	0	0	0	0	0
70354	70354	Gene_ID	M. musculus	70354	M. musculus	Secisbp2l	SECIS binding protein 2-like	GO:0001514 selenocysteine incorporation;GO:0006451 translational readthrough;GO:0006414 translational elongation	0	0	0	0	0	0	0	0	0	1	0	0	0	0	0	0	0	0	0	0
116870	116870	Gene_ID	M. musculus	116870	M. musculus	Mta1	metastasis associated 1	GO:1902499 positive regulation of protein autoubiquitination;GO:1902498 regulation of protein autoubiquitination;GO:0045475 locomotor rhythm	0	0	1	1	0	1	0	0	0	0	0	0	0	1	0	0	0	0	0	0
67299	67299	Gene_ID	M. musculus	67299	M. musculus	Dock7	dedicator of cytokinesis 7	GO:0045196 establishment or maintenance of neuroblast polarity;GO:0045200 establishment of neuroblast polarity;GO:0055059 asymmetric neuroblast division	0	0	0	0	0	0	0	0	0	0	0	0	0	0	0	0	0	0	0	0

## Sheet: Enrichment
GroupID	Category	Term	Description	LogP	Log(q-value)	InTerm_InList	Genes	Symbols
1_Summary	Reactome Gene Sets	R-MMU-9012999	RHO GTPase cycle	-14.9098	-10.6277	39/413	11308,12461,12466,12468,12539,12848,13518,15516,15519,15528,18481,19249,20867,26431,26554,27061,50768,50884,53332,54004,54126,56384,68202,70497,71409,73178,76884,101240,105782,108100,109331,207425,210998,216963,217866,224105,227377,269523,386649,13424,16573,22631,23988,54401,66905,71960,225849,269966	Abi1,Cct2,Cct6a,Cct7,Cdc37,Cops2,Dst,Hsp90ab1,Hsp90aa1,Hspe1,Pak3,Ptpn13,Stip1,Git2,Cul3,Bcap31,Dlc1,Nckap1,Mtmr1,Diaph2,Arhgef7,Letm1,Ndufa5,Arhgap17,Fmnl2,Wasl,Cyfip2,Wdr91,Scrib,Baiap2,Rnf20,Wdr11,Fam91a1,Git1,Cdc42bpb,Pak2,Farp2,Vcp,Nsfl1c,Dync1h1,Kif5b,Ywhaz,Pin1,Ywhab,Plin3,Myh14,Ppp2r5b,Nup98
1_Member	Reactome Gene Sets	R-MMU-9012999	RHO GTPase cycle	-14.9098	-10.6277	39/413	11308,12461,12466,12468,12539,12848,13518,15516,15519,15528,18481,19249,20867,26431,26554,27061,50768,50884,53332,54004,54126,56384,68202,70497,71409,73178,76884,101240,105782,108100,109331,207425,210998,216963,217866,224105,227377,269523,386649	Abi1,Cct2,Cct6a,Cct7,Cdc37,Cops2,Dst,Hsp90ab1,Hsp90aa1,Hspe1,Pak3,Ptpn13,Stip1,Git2,Cul3,Bcap31,Dlc1,Nckap1,Mtmr1,Diaph2,Arhgef7,Letm1,Ndufa5,Arhgap17,Fmnl2,Wasl,Cyfip2,Wdr91,Scrib,Baiap2,Rnf20,Wdr11,Fam91a1,Git1,Cdc42bpb,Pak2,Farp2,Vcp,Nsfl1c
1_Member	Reactome Gene Sets	R-MMU-9716542	Signaling by Rho GTPases, Miro GTPases and RHOBTB3	-13.6411	-9.90559	48/667	11308,12461,12466,12468,12539,12848,13424,13518,15516,15519,15528,16573,18481,19249,20867,22631,23988,26431,26554,27061,50768,50884,53332,54004,54126,54401,56384,66905,68202,70497,71409,71960,73178,76884,101240,105782,108100,109331,207425,210998,216963,217866,224105,225849,227377,269523,269966,386649	Abi1,Cct2,Cct6a,Cct7,Cdc37,Cops2,Dync1h1,Dst,Hsp90ab1,Hsp90aa1,Hspe1,Kif5b,Pak3,Ptpn13,Stip1,Ywhaz,Pin1,Git2,Cul3,Bcap31,Dlc1,Nckap1,Mtmr1,Diaph2,Arhgef7,Ywhab,Letm1,Plin3,Ndufa5,Arhgap17,Fmnl2,Myh14,Wasl,Cyfip2,Wdr91,Scrib,Baiap2,Rnf20,Wdr11,Fam91a1,Git1,Cdc42bpb,Pak2,Ppp2r5b,Farp2,Vcp,Nup98,Nsfl1c
1_Member	Reactome Gene Sets	R-MMU-194315	Signaling by Rho GTPases	-13.3879	-9.80488	47/652	11308,12461,12466,12468,12539,12848,13424,13518,15516,15519,15528,16573,18481,19249,20867,22631,23988,26431,26554,27061,50768,50884,53332,54004,54126,54401,56384,68202,70497,71409,71960,73178,76884,101240,105782,108100,109331,207425,210998,216963,217866,224105,225849,227377,269523,269966,386649	Abi1,Cct2,Cct6a,Cct7,Cdc37,Cops2,Dync1h1,Dst,Hsp90ab1,Hsp90aa1,Hspe1,Kif5b,Pak3,Ptpn13,Stip1,Ywhaz,Pin1,Git2,Cul3,Bcap31,Dlc1,Nckap1,Mtmr1,Diaph2,Arhgef7,Ywhab,Letm1,Ndufa5,Arhgap17,Fmnl2,Myh14,Wasl,Cyfip2,Wdr91,Scrib,Baiap2,Rnf20,Wdr11,Fam91a1,Git1,Cdc42bpb,Pak2,Ppp2r5b,Farp2,Vcp,Nup98,Nsfl1c
2_Summary	Reactome Gene Sets	R-MMU-390471	Association of TriC/CCT with target proteins during biosynthesis	-14.2962	-10.3152	9/10	12461,12462,12464,12465,12466,12467,12468,12469,21454,18854,12304,12539,14228,14232,14827,15510,15516,15519,15528,66053,93684,217737,270166,11545,22596,51812,98956,12572,14534,15161,15185,20362,23988,26554,50884,64930,65114,67384,70790,217031,12488,12929,16568,16573,17756,18015,18777,19684,26395,27061,56637,74205,74256,94275,108155,269523,269587,386649,18481,11792,78903,14958,17314,17685,17688,26…	Cct2,Cct3,Cct4,Cct5,Cct6a,Cct6b,Cct7,Cct8,Tcp1,Pml,Pdia4,Cdc37,Fkbp4,Fkbp8,Pdia3,Hspd1,Hsp90ab1,Hsp90aa1,Hspe1,Ppil2,Selenof,Ahsa1,Clpx,Parp1,Xrcc5,Mcrs1,Nat10,Cdk7,Kat2a,Hcfc1,Hdac6,Septin8,Pin1,Cul3,Nckap1,Tsc1,Vps35,Bag4,Ubr5,Tada2a,Cd2ap,Crkl,Kif3a,Kif5b,Map2,Nf1,Lypla1,Rdx,Map2k1,Bcap31,Gsk3b,Acsl3,Cyld,Maged1,Ogt,Vcp,Epb41,Nsfl1c,Pak3,Apex1,Wrnip1,H1f0,Mgmt,Msh2,Msh6,Aifm1,Cdk9,Kmt2a,Atp5a1…
2_Member	Reactome Gene Sets	R-MMU-390471	Association of TriC/CCT with target proteins during biosynthesis	-14.2962	-10.3152	9/10	12461,12462,12464,12465,12466,12467,12468,12469,21454	Cct2,Cct3,Cct4,Cct5,Cct6a,Cct6b,Cct7,Cct8,Tcp1
2_Member	CORUM	CORUM:3072	CCT complex (chaperonin containing TCP1 complex), testis specific	-13.5856	-9.90559	8/8	12461,12462,12464,12465,12467,12468,12469,21454	Cct2,Cct3,Cct4,Cct5,Cct6b,Cct7,Cct8,Tcp1
2_Member	GO Biological Processes	GO:1904816	positive regulation of protein localization to chromosome, telomeric region	-12.4653	-9.02832	9/13	12461,12462,12464,12465,12466,12468,12469,18854,21454	Cct2,Cct3,Cct4,Cct5,Cct6a,Cct7,Cct8,Pml,Tcp1
2_Member	GO Biological Processes	GO:1904851	positive regulation of establishment of protein localization to telomere	-11.9478	-8.64315	8/10	12461,12462,12464,12465,12466,12468,12469,21454	Cct2,Cct3,Cct4,Cct5,Cct6a,Cct7,Cct8,Tcp1
2_Member	CORUM	CORUM:132	CCT complex (chaperonin containing TCP1 complex)	-11.8838	-8.64315	7/7	12461,12462,12464,12465,12468,12469,21454	Cct2,Cct3,Cct4,Cct5,Cct7,Cct8,Tcp1
2_Member	CORUM	CORUM:51	CCT complex (chaperonin containing TCP1 complex)	-11.8838	-8.64315	7/7	12461,12462,12464,12465,12468,12469,21454	Cct2,Cct3,Cct4,Cct5,Cct7,Cct8,Tcp1
2_Member	CORUM	CORUM:52	CCT complex (chaperonin containing TCP1 complex)	-11.8838	-8.64315	7/7	12461,12462,12464,12465,12468,12469,21454	Cct2,Cct3,Cct4,Cct5,Cct7,Cct8,Tcp1
2_Member	GO Biological Processes	GO:0006457	protein folding	-11.7906	-8.58778	22/161	12304,12461,12462,12464,12465,12466,12467,12468,12469,12539,14228,14232,14827,15510,15516,15519,15528,21454,66053,93684,217737,270166	Pdia4,Cct2,Cct3,Cct4,Cct5,Cct6a,Cct6b,Cct7,Cct8,Cdc37,Fkbp4,Fkbp8,Pdia3,Hspd1,Hsp90ab1,Hsp90aa1,Hspe1,Tcp1,Ppil2,Selenof,Ahsa1,Clpx
2_Member	GO Biological Processes	GO:1904814	regulation of protein localization to chromosome, telomeric region	-11.6357	-8.46766	9/15	12461,12462,12464,12465,12466,12468,12469,18854,21454	Cct2,Cct3,Cct4,Cct5,Cct6a,Cct7,Cct8,Pml,Tcp1
2_Member	GO Biological Processes	GO:0070203	regulation of establishment of protein localization to telomere	-11.3912	-8.2853	8/11	12461,12462,12464,12465,12466,12468,12469,21454	Cct2,Cct3,Cct4,Cct5,Cct6a,Cct7,Cct8,Tcp1
2_Member	GO Biological Processes	GO:0070202	regulation of establishment of protein localization to chromosome	-10.9218	-7.87025	8/12	12461,12462,12464,12465,12466,12468,12469,21454	Cct2,Cct3,Cct4,Cct5,Cct6a,Cct7,Cct8,Tcp1
2_Member	GO Biological Processes	GO:0010833	telomere maintenance via telomere lengthening	-10.5617	-7.58071	15/76	11545,12461,12462,12464,12465,12466,12468,12469,15516,15519,18854,21454,22596,51812,98956	Parp1,Cct2,Cct3,Cct4,Cct5,Cct6a,Cct7,Cct8,Hsp90ab1,Hsp90aa1,Pml,Tcp1,Xrcc5,Mcrs1,Nat10
2_Member	GO Biological Processes	GO:1904356	regulation of telomere maintenance via telomere lengthening	-9.96917	-7.04887	13/58	11545,12461,12462,12464,12465,12466,12468,12469,18854,21454,22596,51812,98956	Parp1,Cct2,Cct3,Cct4,Cct5,Cct6a,Cct7,Cct8,Pml,Tcp1,Xrcc5,Mcrs1,Nat10
2_Member	GO Biological Processes	GO:0006278	RNA-dependent DNA biosynthetic process	-9.58055	-6.71349	13/62	12461,12462,12464,12465,12466,12468,12469,15516,15519,18854,21454,22596,98956	Cct2,Cct3,Cct4,Cct5,Cct6a,Cct7,Cct8,Hsp90ab1,Hsp90aa1,Pml,Tcp1,Xrcc5,Nat10
2_Member	GO Biological Processes	GO:0007004	telomere maintenance via telomerase	-9.58055	-6.71349	13/62	12461,12462,12464,12465,12466,12468,12469,15516,15519,18854,21454,22596,98956	Cct2,Cct3,Cct4,Cct5,Cct6a,Cct7,Cct8,Hsp90ab1,Hsp90aa1,Pml,Tcp1,Xrcc5,Nat10
2_Member	GO Biological Processes	GO:0070200	establishment of protein localization to telomere	-9.26922	-6.43435	8/17	12461,12462,12464,12465,12466,12468,12469,21454	Cct2,Cct3,Cct4,Cct5,Cct6a,Cct7,Cct8,Tcp1
2_Member	GO Biological Processes	GO:0031647	regulation of protein stability	-9.0652	-6.24557	26/307	12461,12462,12464,12465,12466,12468,12469,12539,12572,14534,15161,15185,15510,15516,15519,18854,20362,21454,23988,26554,50884,64930,65114,67384,70790,217031	Cct2,Cct3,Cct4,Cct5,Cct6a,Cct7,Cct8,Cdc37,Cdk7,Kat2a,Hcfc1,Hdac6,Hspd1,Hsp90ab1,Hsp90aa1,Pml,Septin8,Tcp1,Pin1,Cul3,Nckap1,Tsc1,Vps35,Bag4,Ubr5,Tada2a
2_Member	GO Biological Processes	GO:1903827	regulation of cellular protein localization	-8.90381	-6.0989	36/563	11545,12461,12462,12464,12465,12466,12468,12469,12488,12929,15516,15519,16568,16573,17756,18015,18777,18854,19684,20362,21454,23988,26395,27061,51812,56637,65114,67384,70790,74205,74256,94275,108155,269523,269587,386649	Parp1,Cct2,Cct3,Cct4,Cct5,Cct6a,Cct7,Cct8,Cd2ap,Crkl,Hsp90ab1,Hsp90aa1,Kif3a,Kif5b,Map2,Nf1,Lypla1,Pml,Rdx,Septin8,Tcp1,Pin1,Map2k1,Bcap31,Mcrs1,Gsk3b,Vps35,Bag4,Ubr5,Acsl3,Cyld,Maged1,Ogt,Vcp,Epb41,Nsfl1c
2_Member	GO Biological Processes	GO:2000278	regulation of DNA biosynthetic process	-8.68723	-5.91034	16/118	12461,12462,12464,12465,12466,12468,12469,15516,15519,18481,18854,21454,22596,51812,56637,98956	Cct2,Cct3,Cct4,Cct5,Cct6a,Cct7,Cct8,Hsp90ab1,Hsp90aa1,Pak3,Pml,Tcp1,Xrcc5,Mcrs1,Gsk3b,Nat10
2_Member	GO Biological Processes	GO:0032210	regulation of telomere maintenance via telomerase	-8.53263	-5.76911	11/49	12461,12462,12464,12465,12466,12468,12469,18854,21454,22596,98956	Cct2,Cct3,Cct4,Cct5,Cct6a,Cct7,Cct8,Pml,Tcp1,Xrcc5,Nat10
2_Member	GO Biological Processes	GO:2000573	positive regulation of DNA biosynthetic process	-8.42741	-5.69411	13/76	12461,12462,12464,12465,12466,12468,12469,15516,15519,18481,21454,22596,56637	Cct2,Cct3,Cct4,Cct5,Cct6a,Cct7,Cct8,Hsp90ab1,Hsp90aa1,Pak3,Tcp1,Xrcc5,Gsk3b
2_Member	GO Biological Processes	GO:0070198	protein localization to chromosome, telomeric region	-8.29637	-5.59413	9/30	12461,12462,12464,12465,12466,12468,12469,18854,21454	Cct2,Cct3,Cct4,Cct5,Cct6a,Cct7,Cct8,Pml,Tcp1
2_Member	GO Biological Processes	GO:0000723	telomere maintenance	-8.26474	-5.57377	16/126	11545,11792,12461,12462,12464,12465,12466,12468,12469,15516,15519,18854,21454,22596,51812,98956	Parp1,Apex1,Cct2,Cct3,Cct4,Cct5,Cct6a,Cct7,Cct8,Hsp90ab1,Hsp90aa1,Pml,Tcp1,Xrcc5,Mcrs1,Nat10
2_Member	GO Biological Processes	GO:0032200	telomere organization	-8.16426	-5.48429	16/128	11545,11792,12461,12462,12464,12465,12466,12468,12469,15516,15519,18854,21454,22596,51812,98956	Parp1,Apex1,Cct2,Cct3,Cct4,Cct5,Cct6a,Cct7,Cct8,Hsp90ab1,Hsp90aa1,Pml,Tcp1,Xrcc5,Mcrs1,Nat10
2_Member	GO Biological Processes	GO:0032204	regulation of telomere maintenance	-8.14459	-5.47534	13/80	11545,12461,12462,12464,12465,12466,12468,12469,18854,21454,22596,51812,98956	Parp1,Cct2,Cct3,Cct4,Cct5,Cct6a,Cct7,Cct8,Pml,Tcp1,Xrcc5,Mcrs1,Nat10
2_Member	GO Biological Processes	GO:0050821	protein stabilization	-7.94054	-5.30196	19/190	12461,12462,12464,12465,12466,12468,12469,12539,12572,15161,15510,15516,15519,18854,21454,23988,50884,64930,67384	Cct2,Cct3,Cct4,Cct5,Cct6a,Cct7,Cct8,Cdc37,Cdk7,Hcfc1,Hspd1,Hsp90ab1,Hsp90aa1,Pml,Tcp1,Pin1,Nckap1,Tsc1,Bag4
2_Member	GO Biological Processes	GO:0032212	positive regulation of telomere maintenance via telomerase	-7.88904	-5.26022	9/33	12461,12462,12464,12465,12466,12468,12469,21454,22596	Cct2,Cct3,Cct4,Cct5,Cct6a,Cct7,Cct8,Tcp1,Xrcc5
2_Member	GO Biological Processes	GO:0071897	DNA biosynthetic process	-7.86382	-5.25389	18/172	12461,12462,12464,12465,12466,12468,12469,15516,15519,18481,18854,21454,22596,51812,56637,78903,98956,269523	Cct2,Cct3,Cct4,Cct5,Cct6a,Cct7,Cct8,Hsp90ab1,Hsp90aa1,Pak3,Pml,Tcp1,Xrcc5,Mcrs1,Gsk3b,Wrnip1,Nat10,Vcp
2_Member	Reactome Gene Sets	R-MMU-6814122	Cooperation of PDCL (PhLP1) and TRiC/CCT in G-protein beta folding	-7.64195	-5.06748	9/35	12461,12462,12464,12465,12466,12467,12468,12469,21454	Cct2,Cct3,Cct4,Cct5,Cct6a,Cct6b,Cct7,Cct8,Tcp1
2_Member	GO Biological Processes	GO:0070199	establishment of protein localization to chromosome	-7.53057	-4.97514	8/26	12461,12462,12464,12465,12466,12468,12469,21454	Cct2,Cct3,Cct4,Cct5,Cct6a,Cct7,Cct8,Tcp1
2_Member	Reactome Gene Sets	R-MMU-390466	Chaperonin-mediated protein folding	-7.52478	-4.97514	9/36	12461,12462,12464,12465,12466,12467,12468,12469,21454	Cct2,Cct3,Cct4,Cct5,Cct6a,Cct6b,Cct7,Cct8,Tcp1
2_Member	Reactome Gene Sets	R-MMU-391251	Protein folding	-7.52478	-4.97514	9/36	12461,12462,12464,12465,12466,12467,12468,12469,21454	Cct2,Cct3,Cct4,Cct5,Cct6a,Cct6b,Cct7,Cct8,Tcp1
2_Member	GO Biological Processes	GO:1904358	positive regulation of telomere maintenance via telomere lengthening	-7.4115	-4.87766	9/37	12461,12462,12464,12465,12466,12468,12469,21454,22596	Cct2,Cct3,Cct4,Cct5,Cct6a,Cct7,Cct8,Tcp1,Xrcc5
2_Member	GO Biological Processes	GO:0032206	positive regulation of telomere maintenance	-7.12235	-4.62565	10/52	12461,12462,12464,12465,12466,12468,12469,18854,21454,22596	Cct2,Cct3,Cct4,Cct5,Cct6a,Cct7,Cct8,Pml,Tcp1,Xrcc5
2_Member	GO Biological Processes	GO:0051052	regulation of DNA metabolic process	-6.99389	-4.51804	26/387	11545,12461,12462,12464,12465,12466,12468,12469,14958,15516,15519,17314,17685,17688,18481,18854,21454,22596,26926,51812,56637,70790,78903,98956,107951,214162	Parp1,Cct2,Cct3,Cct4,Cct5,Cct6a,Cct7,Cct8,H1f0,Hsp90ab1,Hsp90aa1,Mgmt,Msh2,Msh6,Pak3,Pml,Tcp1,Xrcc5,Aifm1,Mcrs1,Gsk3b,Ubr5,Wrnip1,Nat10,Cdk9,Kmt2a
2_Member	GO Biological Processes	GO:1901998	toxin transport	-6.71008	-4.2793	9/44	12461,12462,12464,12465,12466,12467,12468,12469,21454	Cct2,Cct3,Cct4,Cct5,Cct6a,Cct6b,Cct7,Cct8,Tcp1
2_Member	GO Biological Processes	GO:1903829	positive regulation of cellular protein localization	-6.5892	-4.1764	21/278	11545,12461,12462,12464,12465,12466,12468,12469,12488,15516,16573,18854,19684,21454,51812,56637,70790,74205,74256,108155,269587	Parp1,Cct2,Cct3,Cct4,Cct5,Cct6a,Cct7,Cct8,Cd2ap,Hsp90ab1,Kif5b,Pml,Rdx,Tcp1,Mcrs1,Gsk3b,Ubr5,Acsl3,Cyld,Ogt,Epb41
2_Member	Reactome Gene Sets	R-MMU-1852241	Organelle biogenesis and maintenance	-6.177	-3.83449	18/222	11946,11949,11957,12461,12462,12464,12465,12469,13191,13424,15185,15519,16568,16570,17997,21454,103733,382090	Atp5a1,Atp5c1,Atp5j,Cct2,Cct3,Cct4,Cct5,Cct8,Dctn1,Dync1h1,Hdac6,Hsp90aa1,Kif3a,Kif3c,Nedd1,Tcp1,Tubg1,Cep162
2_Member	GO Biological Processes	GO:0070201	regulation of establishment of protein localization	-5.59648	-3.30122	30/577	12461,12462,12464,12465,12466,12468,12469,12488,15107,15185,15516,16568,16573,17997,18015,18555,18777,20362,21454,27061,28185,56637,65114,67041,67384,70790,74006,74205,108155,226352	Cct2,Cct3,Cct4,Cct5,Cct6a,Cct7,Cct8,Cd2ap,Hadh,Hdac6,Hsp90ab1,Kif3a,Kif5b,Nedd1,Nf1,Cdk16,Lypla1,Septin8,Tcp1,Bcap31,Tomm70a,Gsk3b,Vps35,Oxct1,Bag4,Ubr5,Dnm1l,Acsl3,Ogt,Epb41l5
2_Member	GO Biological Processes	GO:0051054	positive regulation of DNA metabolic process	-5.52697	-3.24926	17/222	11545,12461,12462,12464,12465,12466,12468,12469,15516,15519,17314,17685,18481,18854,21454,22596,56637	Parp1,Cct2,Cct3,Cct4,Cct5,Cct6a,Cct7,Cct8,Hsp90ab1,Hsp90aa1,Mgmt,Msh2,Pak3,Pml,Tcp1,Xrcc5,Gsk3b
2_Member	GO Biological Processes	GO:0034502	protein localization to chromosome	-5.51173	-3.23922	11/94	12461,12462,12464,12465,12466,12468,12469,17685,18854,21454,269523	Cct2,Cct3,Cct4,Cct5,Cct6a,Cct7,Cct8,Msh2,Pml,Tcp1,Vcp
2_Member	Reactome Gene Sets	R-MMU-5620922	BBSome-mediated cargo-targeting to cilium	-5.30576	-3.07294	6/23	12461,12462,12464,12465,12469,21454	Cct2,Cct3,Cct4,Cct5,Cct8,Tcp1
2_Member	GO Biological Processes	GO:0007339	binding of sperm to zona pellucida	-5.04736	-2.86175	8/52	12461,12462,12464,12465,12466,12468,12469,21454	Cct2,Cct3,Cct4,Cct5,Cct6a,Cct7,Cct8,Tcp1
2_Member	Reactome Gene Sets	R-MMU-5617833	Cilium Assembly	-4.99655	-2.81832	15/194	12461,12462,12464,12465,12469,13191,13424,15185,15519,16568,16570,17997,21454,103733,382090	Cct2,Cct3,Cct4,Cct5,Cct8,Dctn1,Dync1h1,Hdac6,Hsp90aa1,Kif3a,Kif3c,Nedd1,Tcp1,Tubg1,Cep162
2_Member	GO Biological Processes	GO:1904951	positive regulation of establishment of protein localization	-4.79207	-2.64991	20/333	12461,12462,12464,12465,12466,12468,12469,12488,15516,16568,16573,21454,27061,28185,56637,65114,67041,70790,74006,74205	Cct2,Cct3,Cct4,Cct5,Cct6a,Cct7,Cct8,Cd2ap,Hsp90ab1,Kif3a,Kif5b,Tcp1,Bcap31,Tomm70a,Gsk3b,Vps35,Oxct1,Ubr5,Dnm1l,Acsl3
2_Member	GO Biological Processes	GO:0035036	sperm-egg recognition	-4.63157	-2.54267	8/59	12461,12462,12464,12465,12466,12468,12469,21454	Cct2,Cct3,Cct4,Cct5,Cct6a,Cct7,Cct8,Tcp1
2_Member	GO Biological Processes	GO:0009988	cell-cell recognition	-4.56281	-2.4876	9/78	12461,12462,12464,12465,12466,12468,12469,21454,216963	Cct2,Cct3,Cct4,Cct5,Cct6a,Cct7,Cct8,Tcp1,Git1
2_Member	GO Biological Processes	GO:1904874	positive regulation of telomerase RNA localization to Cajal body	-4.49147	-2.43414	3/4	12461,12464,21454	Cct2,Cct4,Tcp1
2_Member	GO Biological Processes	GO:0051972	regulation of telomerase activity	-4.32749	-2.31263	7/48	12461,12464,15516,15519,18854,21454,51812	Cct2,Cct4,Hsp90ab1,Hsp90aa1,Pml,Tcp1,Mcrs1
2_Member	GO Biological Processes	GO:0090666	scaRNA localization to Cajal body	-4.10011	-2.13194	3/5	12461,12464,21454	Cct2,Cct4,Tcp1
2_Member	GO Biological Processes	GO:1904872	regulation of telomerase RNA localization to Cajal body	-3.56917	-1.7233	3/7	12461,12464,21454	Cct2,Cct4,Tcp1
2_Member	Reactome Gene Sets	R-MMU-5620920	Cargo trafficking to the periciliary membrane	-3.40607	-1.59811	6/48	12461,12462,12464,12465,12469,21454	Cct2,Cct3,Cct4,Cct5,Cct8,Tcp1
2_Member	GO Biological Processes	GO:0090670	RNA localization to Cajal body	-3.37161	-1.58789	3/8	12461,12464,21454	Cct2,Cct4,Tcp1
2_Member	GO Biological Processes	GO:0090671	telomerase RNA localization to Cajal body	-3.37161	-1.58789	3/8	12461,12464,21454	Cct2,Cct4,Tcp1
2_Member	GO Biological Processes	GO:0090672	telomerase RNA localization	-3.37161	-1.58789	3/8	12461,12464,21454	Cct2,Cct4,Tcp1
2_Member	GO Biological Processes	GO:0090685	RNA localization to nucleus	-3.37161	-1.58789	3/8	12461,12464,21454	Cct2,Cct4,Tcp1
2_Member	GO Biological Processes	GO:0007338	single fertilization	-3.32902	-1.55214	11/162	12461,12462,12464,12465,12466,12468,12469,12929,21454,54608,380773	Cct2,Cct3,Cct4,Cct5,Cct6a,Cct7,Cct8,Crkl,Tcp1,Abhd2,Slirp
2_Member	GO Biological Processes	GO:0051973	positive regulation of telomerase activity	-3.24882	-1.48924	5/34	12461,12464,15516,15519,21454	Cct2,Cct4,Hsp90ab1,Hsp90aa1,Tcp1
2_Member	GO Biological Processes	GO:0009566	fertilization	-2.93297	-1.25157	12/209	12461,12462,12464,12465,12466,12468,12469,12929,21454,54137,54608,380773	Cct2,Cct3,Cct4,Cct5,Cct6a,Cct7,Cct8,Crkl,Tcp1,Acrbp,Abhd2,Slirp
2_Member	GO Biological Processes	GO:0051131	chaperone-mediated protein complex assembly	-2.20517	-0.709086	3/19	12461,15516,15519	Cct2,Hsp90ab1,Hsp90aa1
3_Summary	CORUM	CORUM:2750	Gata1-Fog1-MeCP1 complex	-12.4653	-9.02832	9/13	15182,17191,17192,23942,107932,116870,116871,229542,433759,11545,12934,13017,15161,15260,17342,17975,18854,19697,23988,26395,56637,59016,59024,66830,69719,93960,108155,234366,12572,23808,51812,67773,70673,76719,213464,226976,29813	Hdac2,Mbd2,Mbd3,Mta2,Chd4,Mta1,Mta3,Gatad2b,Hdac1,Parp1,Dpysl2,Ctbp2,Hcfc1,Hira,Mitf,Ncl,Pml,Rela,Pin1,Map2k1,Gsk3b,Thap11,Med12,Nacc1,Cad,Nkd1,Ogt,Gatad2a,Cdk7,Ash2l,Mcrs1,Kat8,Prdm16,Kansl1,Rbbp5,Kansl3,Zfp385a
3_Member	CORUM	CORUM:2750	Gata1-Fog1-MeCP1 complex	-12.4653	-9.02832	9/13	15182,17191,17192,23942,107932,116870,116871,229542,433759	Hdac2,Mbd2,Mbd3,Mta2,Chd4,Mta1,Mta3,Gatad2b,Hdac1
3_Member	WikiPathways	WP1763	PluriNetWork: mechanisms associated with pluripotency	-10.2537	-7.31412	27/292	11545,12934,13017,15161,15182,15260,17191,17192,17342,17975,18854,19697,23942,23988,26395,56637,59016,59024,66830,69719,93960,107932,108155,116870,229542,234366,433759	Parp1,Dpysl2,Ctbp2,Hcfc1,Hdac2,Hira,Mbd2,Mbd3,Mitf,Ncl,Pml,Rela,Mta2,Pin1,Map2k1,Gsk3b,Thap11,Med12,Nacc1,Cad,Nkd1,Chd4,Ogt,Mta1,Gatad2b,Gatad2a,Hdac1
3_Member	Reactome Gene Sets	R-MMU-6804758	Regulation of TP53 Activity through Acetylation	-8.4435	-5.69411	9/29	15182,17192,18854,23942,23988,107932,229542,234366,433759	Hdac2,Mbd3,Pml,Mta2,Pin1,Chd4,Gatad2b,Gatad2a,Hdac1
3_Member	Reactome Gene Sets	R-MMU-73762	RNA Polymerase I Transcription Initiation	-6.89593	-4.44641	9/42	12572,15182,17192,23942,107932,116871,229542,234366,433759	Cdk7,Hdac2,Mbd3,Mta2,Chd4,Mta3,Gatad2b,Gatad2a,Hdac1
3_Member	Reactome Gene Sets	R-MMU-3247509	Chromatin modifying enzymes	-6.81874	-4.3818	18/201	15161,15182,17192,19697,23808,23942,51812,67773,70673,76719,107932,108155,116871,213464,226976,229542,234366,433759	Hcfc1,Hdac2,Mbd3,Rela,Ash2l,Mta2,Mcrs1,Kat8,Prdm16,Kansl1,Chd4,Ogt,Mta3,Rbbp5,Kansl3,Gatad2b,Gatad2a,Hdac1
3_Member	Reactome Gene Sets	R-MMU-4839726	Chromatin organization	-6.81874	-4.3818	18/201	15161,15182,17192,19697,23808,23942,51812,67773,70673,76719,107932,108155,116871,213464,226976,229542,234366,433759	Hcfc1,Hdac2,Mbd3,Rela,Ash2l,Mta2,Mcrs1,Kat8,Prdm16,Kansl1,Chd4,Ogt,Mta3,Rbbp5,Kansl3,Gatad2b,Gatad2a,Hdac1
3_Member	Reactome Gene Sets	R-MMU-8943724	Regulation of PTEN gene transcription	-5.94596	-3.63706	8/40	15182,17192,23942,107932,116871,229542,234366,433759	Hdac2,Mbd3,Mta2,Chd4,Mta3,Gatad2b,Gatad2a,Hdac1
3_Member	Reactome Gene Sets	R-MMU-73854	RNA Polymerase I Promoter Clearance	-4.27449	-2.27349	10/105	12572,15182,17191,17192,23942,107932,116871,229542,234366,433759	Cdk7,Hdac2,Mbd2,Mbd3,Mta2,Chd4,Mta3,Gatad2b,Gatad2a,Hdac1
3_Member	Reactome Gene Sets	R-MMU-73864	RNA Polymerase I Transcription	-4.23922	-2.24722	10/106	12572,15182,17191,17192,23942,107932,116871,229542,234366,433759	Cdk7,Hdac2,Mbd2,Mbd3,Mta2,Chd4,Mta3,Gatad2b,Gatad2a,Hdac1
3_Member	Reactome Gene Sets	R-MMU-6807070	PTEN Regulation	-3.43243	-1.61578	9/109	15182,17192,18854,23942,107932,116871,229542,234366,433759	Hdac2,Mbd3,Pml,Mta2,Chd4,Mta3,Gatad2b,Gatad2a,Hdac1
3_Member	Reactome Gene Sets	R-MMU-3214815	HDACs deacetylate histones	-3.42408	-1.61039	8/87	15182,17192,23942,107932,116871,229542,234366,433759	Hdac2,Mbd3,Mta2,Chd4,Mta3,Gatad2b,Gatad2a,Hdac1
3_Member	Reactome Gene Sets	R-MMU-5633007	Regulation of TP53 Activity	-3.17489	-1.43319	10/143	15182,17192,18854,23942,23988,29813,107932,229542,234366,433759	Hdac2,Mbd3,Pml,Mta2,Pin1,Zfp385a,Chd4,Gatad2b,Gatad2a,Hdac1
3_Member	GO Biological Processes	GO:0070828	heterochromatin organization	-2.20366	-0.709086	5/58	15182,17191,17192,70673,433759	Hdac2,Mbd2,Mbd3,Prdm16,Hdac1
3_Member	GO Biological Processes	GO:0006346	DNA methylation-dependent heterochromatin assembly	-2.08058	-0.622025	3/21	17191,17192,433759	Mbd2,Mbd3,Hdac1
4_Summary	GO Biological Processes	GO:0016569	covalent chromatin modification	-11.5688	-8.43293	37/476	14534,15161,15182,15185,17191,17192,18854,19060,23808,23942,26409,51812,67773,70790,72612,74322,76246,76719,78656,107951,108155,108946,109331,116870,116871,208146,213464,214162,217031,217588,225131,226976,228714,228790,233900,239510,433759,14958,15260,19697,53893,56086,70673,93684,107932,170644,320538,18984,56637,70646,78689,98956,18108,18293,15254,623661	Kat2a,Hcfc1,Hdac2,Hdac6,Mbd2,Mbd3,Pml,Ppp5c,Ash2l,Mta2,Map3k7,Mcrs1,Kat8,Ubr5,Hpf1,Cxxc1,Rtf1,Kansl1,Brd8,Cdk9,Ogt,Zzz3,Rnf20,Mta1,Mta3,Yeats2,Rbbp5,Kmt2a,Tada2a,Mbip,Wac,Kansl3,Kat14,Asxl1,Rnf40,Phf20l1,Hdac1,H1f0,Hira,Rela,Nudt5,Set,Prdm16,Selenof,Chd4,Ubn1,Ubn2,Por,Gsk3b,Naa30,Naa35,Nat10,Nmt2,Ogdh,Hint1,Lipt1
4_Member	GO Biological Processes	GO:0016569	covalent chromatin modification	-11.5688	-8.43293	37/476	14534,15161,15182,15185,17191,17192,18854,19060,23808,23942,26409,51812,67773,70790,72612,74322,76246,76719,78656,107951,108155,108946,109331,116870,116871,208146,213464,214162,217031,217588,225131,226976,228714,228790,233900,239510,433759	Kat2a,Hcfc1,Hdac2,Hdac6,Mbd2,Mbd3,Pml,Ppp5c,Ash2l,Mta2,Map3k7,Mcrs1,Kat8,Ubr5,Hpf1,Cxxc1,Rtf1,Kansl1,Brd8,Cdk9,Ogt,Zzz3,Rnf20,Mta1,Mta3,Yeats2,Rbbp5,Kmt2a,Tada2a,Mbip,Wac,Kansl3,Kat14,Asxl1,Rnf40,Phf20l1,Hdac1
4_Member	GO Biological Processes	GO:0016570	histone modification	-11.3255	-8.24754	36/461	14534,15161,15182,15185,17192,18854,19060,23808,23942,26409,51812,67773,70790,72612,74322,76246,76719,78656,107951,108155,108946,109331,116870,116871,208146,213464,214162,217031,217588,225131,226976,228714,228790,233900,239510,433759	Kat2a,Hcfc1,Hdac2,Hdac6,Mbd3,Pml,Ppp5c,Ash2l,Mta2,Map3k7,Mcrs1,Kat8,Ubr5,Hpf1,Cxxc1,Rtf1,Kansl1,Brd8,Cdk9,Ogt,Zzz3,Rnf20,Mta1,Mta3,Yeats2,Rbbp5,Kmt2a,Tada2a,Mbip,Wac,Kansl3,Kat14,Asxl1,Rnf40,Phf20l1,Hdac1
4_Member	GO Biological Processes	GO:0006325	chromatin organization	-10.6946	-7.66789	47/776	14534,14958,15161,15182,15185,15260,17191,17192,18854,19060,19697,23808,23942,26409,51812,53893,56086,67773,70673,70790,72612,74322,76246,76719,78656,93684,107932,107951,108155,108946,109331,116870,116871,170644,208146,213464,214162,217031,217588,225131,226976,228714,228790,233900,239510,320538,433759	Kat2a,H1f0,Hcfc1,Hdac2,Hdac6,Hira,Mbd2,Mbd3,Pml,Ppp5c,Rela,Ash2l,Mta2,Map3k7,Mcrs1,Nudt5,Set,Kat8,Prdm16,Ubr5,Hpf1,Cxxc1,Rtf1,Kansl1,Brd8,Selenof,Chd4,Cdk9,Ogt,Zzz3,Rnf20,Mta1,Mta3,Ubn1,Yeats2,Rbbp5,Kmt2a,Tada2a,Mbip,Wac,Kansl3,Kat14,Asxl1,Rnf40,Phf20l1,Ubn2,Hdac1
4_Member	GO Biological Processes	GO:0006473	protein acetylation	-10.6307	-7.62745	23/202	14534,15161,15182,17192,18984,26409,51812,56637,67773,70646,76719,78656,78689,98956,108155,108946,208146,214162,217031,217588,226976,228714,239510	Kat2a,Hcfc1,Hdac2,Mbd3,Por,Map3k7,Mcrs1,Gsk3b,Kat8,Naa30,Kansl1,Brd8,Naa35,Nat10,Ogt,Zzz3,Yeats2,Kmt2a,Tada2a,Mbip,Kansl3,Kat14,Phf20l1
4_Member	GO Biological Processes	GO:0043543	protein acylation	-10.4929	-7.53307	25/244	14534,15161,15182,17192,18108,18293,18984,26409,51812,56637,67773,70646,76719,78656,78689,98956,108155,108946,208146,214162,217031,217588,226976,228714,239510	Kat2a,Hcfc1,Hdac2,Mbd3,Nmt2,Ogdh,Por,Map3k7,Mcrs1,Gsk3b,Kat8,Naa30,Kansl1,Brd8,Naa35,Nat10,Ogt,Zzz3,Yeats2,Kmt2a,Tada2a,Mbip,Kansl3,Kat14,Phf20l1
4_Member	GO Biological Processes	GO:0018394	peptidyl-lysine acetylation	-8.70406	-5.91339	19/171	14534,15161,15182,17192,18984,26409,51812,67773,76719,78656,108155,108946,208146,214162,217031,217588,226976,228714,239510	Kat2a,Hcfc1,Hdac2,Mbd3,Por,Map3k7,Mcrs1,Kat8,Kansl1,Brd8,Ogt,Zzz3,Yeats2,Kmt2a,Tada2a,Mbip,Kansl3,Kat14,Phf20l1
4_Member	GO Biological Processes	GO:0006475	internal protein amino acid acetylation	-8.40794	-5.69411	18/159	14534,15161,17192,18984,26409,51812,67773,76719,78656,108155,108946,208146,214162,217031,217588,226976,228714,239510	Kat2a,Hcfc1,Mbd3,Por,Map3k7,Mcrs1,Kat8,Kansl1,Brd8,Ogt,Zzz3,Yeats2,Kmt2a,Tada2a,Mbip,Kansl3,Kat14,Phf20l1
4_Member	GO Biological Processes	GO:0018393	internal peptidyl-lysine acetylation	-8.40794	-5.69411	18/159	14534,15161,17192,18984,26409,51812,67773,76719,78656,108155,108946,208146,214162,217031,217588,226976,228714,239510	Kat2a,Hcfc1,Mbd3,Por,Map3k7,Mcrs1,Kat8,Kansl1,Brd8,Ogt,Zzz3,Yeats2,Kmt2a,Tada2a,Mbip,Kansl3,Kat14,Phf20l1
4_Member	GO Biological Processes	GO:0016573	histone acetylation	-8.02585	-5.371	17/149	14534,15161,17192,26409,51812,67773,76719,78656,108155,108946,208146,214162,217031,217588,226976,228714,239510	Kat2a,Hcfc1,Mbd3,Map3k7,Mcrs1,Kat8,Kansl1,Brd8,Ogt,Zzz3,Yeats2,Kmt2a,Tada2a,Mbip,Kansl3,Kat14,Phf20l1
4_Member	GO Biological Processes	GO:0018205	peptidyl-lysine modification	-7.86554	-5.25389	27/375	14534,15161,15182,15185,15254,17192,18984,19697,23808,26409,51812,67773,74322,76246,76719,78656,108155,108946,208146,213464,214162,217031,217588,226976,228714,239510,623661	Kat2a,Hcfc1,Hdac2,Hdac6,Hint1,Mbd3,Por,Rela,Ash2l,Map3k7,Mcrs1,Kat8,Cxxc1,Rtf1,Kansl1,Brd8,Ogt,Zzz3,Yeats2,Rbbp5,Kmt2a,Tada2a,Mbip,Kansl3,Kat14,Phf20l1,Lipt1
4_Member	GO Biological Processes	GO:0043984	histone H4-K16 acetylation	-6.92477	-4.46881	7/21	15161,51812,67773,76719,108155,214162,226976	Hcfc1,Mcrs1,Kat8,Kansl1,Ogt,Kmt2a,Kansl3
4_Member	GO Biological Processes	GO:0043981	histone H4-K5 acetylation	-6.55086	-4.14965	6/15	15161,51812,67773,76719,108155,226976	Hcfc1,Mcrs1,Kat8,Kansl1,Ogt,Kansl3
4_Member	GO Biological Processes	GO:0043982	histone H4-K8 acetylation	-6.55086	-4.14965	6/15	15161,51812,67773,76719,108155,226976	Hcfc1,Mcrs1,Kat8,Kansl1,Ogt,Kansl3
4_Member	GO Biological Processes	GO:0043967	histone H4 acetylation	-5.98306	-3.66481	10/68	14534,15161,51812,67773,76719,78656,108155,108946,214162,226976	Kat2a,Hcfc1,Mcrs1,Kat8,Kansl1,Brd8,Ogt,Zzz3,Kmt2a,Kansl3
4_Member	GO Biological Processes	GO:0043966	histone H3 acetylation	-3.52162	-1.68207	7/64	14534,26409,208146,214162,217031,217588,228714	Kat2a,Map3k7,Yeats2,Kmt2a,Tada2a,Mbip,Kat14
4_Member	Reactome Gene Sets	R-MMU-3214847	HATs acetylate histones	-2.57037	-0.976224	6/69	15161,51812,67773,76719,108155,226976	Hcfc1,Mcrs1,Kat8,Kansl1,Ogt,Kansl3
5_Summary	GO Biological Processes	GO:0055086	nucleobase-containing small molecule metabolic process	-9.93667	-7.03485	36/516	11545,11946,11949,11957,12934,13480,14381,15254,18293,18648,20916,20917,22240,26395,50799,53893,55936,56451,59027,68106,68263,68556,69719,70025,74205,85305,104112,104776,107227,108155,108156,209692,216963,234730,269523,353172,15510,15519,16573,22631,26926,27061,28185,56384,56637,65114,67384,320951,11928,11964,17992,108664	Parp1,Atp5a1,Atp5c1,Atp5j,Dpysl2,Dpm1,G6pdx,Hint1,Ogdh,Pgam1,Sucla2,Suclg2,Dpysl3,Map2k1,Slc25a13,Nudt5,Ctps2,Suclg1,Nampt,Nt5c3b,Pdhb,Uckl1,Cad,Acot7,Acsl3,Kars,Acly,Aldh6a1,Macrod1,Ogt,Mthfd1,Dhtkd1,Git1,Fcsk,Vcp,Gars,Hspd1,Hsp90aa1,Kif5b,Ywhaz,Aifm1,Bcap31,Tomm70a,Letm1,Gsk3b,Vps35,Bag4,Pisd,Atp1a1,Atp6v1a,Ndufa4,Atp6v1h
5_Member	GO Biological Processes	GO:0055086	nucleobase-containing small molecule metabolic process	-9.93667	-7.03485	36/516	11545,11946,11949,11957,12934,13480,14381,15254,18293,18648,20916,20917,22240,26395,50799,53893,55936,56451,59027,68106,68263,68556,69719,70025,74205,85305,104112,104776,107227,108155,108156,209692,216963,234730,269523,353172	Parp1,Atp5a1,Atp5c1,Atp5j,Dpysl2,Dpm1,G6pdx,Hint1,Ogdh,Pgam1,Sucla2,Suclg2,Dpysl3,Map2k1,Slc25a13,Nudt5,Ctps2,Suclg1,Nampt,Nt5c3b,Pdhb,Uckl1,Cad,Acot7,Acsl3,Kars,Acly,Aldh6a1,Macrod1,Ogt,Mthfd1,Dhtkd1,Git1,Fcsk,Vcp,Gars
5_Member	GO Biological Processes	GO:0006753	nucleoside phosphate metabolic process	-7.71554	-5.13247	30/459	11545,11946,11949,11957,14381,15254,18293,18648,20916,20917,26395,50799,53893,55936,56451,59027,68106,68263,69719,70025,74205,85305,104112,108155,108156,209692,216963,234730,269523,353172	Parp1,Atp5a1,Atp5c1,Atp5j,G6pdx,Hint1,Ogdh,Pgam1,Sucla2,Suclg2,Map2k1,Slc25a13,Nudt5,Ctps2,Suclg1,Nampt,Nt5c3b,Pdhb,Cad,Acot7,Acsl3,Kars,Acly,Ogt,Mthfd1,Dhtkd1,Git1,Fcsk,Vcp,Gars
5_Member	GO Biological Processes	GO:0009117	nucleotide metabolic process	-7.34339	-4.82479	29/450	11545,11946,11949,11957,14381,15254,18293,18648,20916,20917,26395,50799,55936,56451,59027,68106,68263,69719,70025,74205,85305,104112,108155,108156,209692,216963,234730,269523,353172	Parp1,Atp5a1,Atp5c1,Atp5j,G6pdx,Hint1,Ogdh,Pgam1,Sucla2,Suclg2,Map2k1,Slc25a13,Ctps2,Suclg1,Nampt,Nt5c3b,Pdhb,Cad,Acot7,Acsl3,Kars,Acly,Ogt,Mthfd1,Dhtkd1,Git1,Fcsk,Vcp,Gars
5_Member	GO Biological Processes	GO:0009165	nucleotide biosynthetic process	-6.50268	-4.11274	18/211	11545,11946,11949,11957,14381,26395,50799,55936,59027,68263,69719,70025,85305,104112,108156,234730,269523,353172	Parp1,Atp5a1,Atp5c1,Atp5j,G6pdx,Map2k1,Slc25a13,Ctps2,Nampt,Pdhb,Cad,Acot7,Kars,Acly,Mthfd1,Fcsk,Vcp,Gars
5_Member	GO Biological Processes	GO:1901293	nucleoside phosphate biosynthetic process	-6.35192	-3.99417	18/216	11545,11946,11949,11957,14381,26395,50799,55936,59027,68263,69719,70025,85305,104112,108156,234730,269523,353172	Parp1,Atp5a1,Atp5c1,Atp5j,G6pdx,Map2k1,Slc25a13,Ctps2,Nampt,Pdhb,Cad,Acot7,Kars,Acly,Mthfd1,Fcsk,Vcp,Gars
5_Member	GO Biological Processes	GO:0019693	ribose phosphate metabolic process	-6.03796	-3.70532	24/379	11545,11946,11949,11957,14381,15254,18293,18648,20916,20917,26395,50799,53893,55936,56451,68263,69719,70025,74205,104112,108155,209692,216963,269523	Parp1,Atp5a1,Atp5c1,Atp5j,G6pdx,Hint1,Ogdh,Pgam1,Sucla2,Suclg2,Map2k1,Slc25a13,Nudt5,Ctps2,Suclg1,Pdhb,Cad,Acot7,Acsl3,Acly,Ogt,Dhtkd1,Git1,Vcp
5_Member	GO Biological Processes	GO:0009259	ribonucleotide metabolic process	-5.20014	-2.98999	22/367	11545,11946,11949,11957,15254,18293,18648,20916,20917,26395,50799,55936,56451,68263,69719,70025,74205,104112,108155,209692,216963,269523	Parp1,Atp5a1,Atp5c1,Atp5j,Hint1,Ogdh,Pgam1,Sucla2,Suclg2,Map2k1,Slc25a13,Ctps2,Suclg1,Pdhb,Cad,Acot7,Acsl3,Acly,Ogt,Dhtkd1,Git1,Vcp
5_Member	GO Biological Processes	GO:0009201	ribonucleoside triphosphate biosynthetic process	-4.84744	-2.69575	9/72	11545,11946,11949,11957,26395,50799,55936,69719,269523	Parp1,Atp5a1,Atp5c1,Atp5j,Map2k1,Slc25a13,Ctps2,Cad,Vcp
5_Member	GO Biological Processes	GO:0072521	purine-containing compound metabolic process	-4.70228	-2.5846	22/395	11545,11946,11949,11957,15254,18293,18648,20916,20917,26395,50799,56451,68263,70025,74205,104112,107227,108155,108156,209692,216963,269523	Parp1,Atp5a1,Atp5c1,Atp5j,Hint1,Ogdh,Pgam1,Sucla2,Suclg2,Map2k1,Slc25a13,Suclg1,Pdhb,Acot7,Acsl3,Acly,Macrod1,Ogt,Mthfd1,Dhtkd1,Git1,Vcp
5_Member	GO Biological Processes	GO:0006163	purine nucleotide metabolic process	-4.56626	-2.4876	21/374	11545,11946,11949,11957,15254,18293,18648,20916,20917,26395,50799,56451,68263,70025,74205,104112,108155,108156,209692,216963,269523	Parp1,Atp5a1,Atp5c1,Atp5j,Hint1,Ogdh,Pgam1,Sucla2,Suclg2,Map2k1,Slc25a13,Suclg1,Pdhb,Acot7,Acsl3,Acly,Ogt,Mthfd1,Dhtkd1,Git1,Vcp
5_Member	GO Biological Processes	GO:0006839	mitochondrial transport	-4.56447	-2.4876	15/211	11946,11949,11957,15510,15519,16573,22631,26926,27061,28185,50799,56384,56637,65114,67384	Atp5a1,Atp5c1,Atp5j,Hspd1,Hsp90aa1,Kif5b,Ywhaz,Aifm1,Bcap31,Tomm70a,Slc25a13,Letm1,Gsk3b,Vps35,Bag4
5_Member	GO Biological Processes	GO:0009150	purine ribonucleotide metabolic process	-4.48322	-2.42908	20/350	11545,11946,11949,11957,15254,18293,18648,20916,20917,26395,50799,56451,68263,70025,74205,104112,108155,209692,216963,269523	Parp1,Atp5a1,Atp5c1,Atp5j,Hint1,Ogdh,Pgam1,Sucla2,Suclg2,Map2k1,Slc25a13,Suclg1,Pdhb,Acot7,Acsl3,Acly,Ogt,Dhtkd1,Git1,Vcp
5_Member	GO Biological Processes	GO:0046390	ribose phosphate biosynthetic process	-4.43878	-2.3948	13/167	11545,11946,11949,11957,14381,26395,50799,55936,68263,69719,70025,104112,269523	Parp1,Atp5a1,Atp5c1,Atp5j,G6pdx,Map2k1,Slc25a13,Ctps2,Pdhb,Cad,Acot7,Acly,Vcp
5_Member	GO Biological Processes	GO:0009142	nucleoside triphosphate biosynthetic process	-4.38765	-2.3633	9/82	11545,11946,11949,11957,26395,50799,55936,69719,269523	Parp1,Atp5a1,Atp5c1,Atp5j,Map2k1,Slc25a13,Ctps2,Cad,Vcp
5_Member	GO Biological Processes	GO:0009260	ribonucleotide biosynthetic process	-4.03846	-2.08481	12/158	11545,11946,11949,11957,26395,50799,55936,68263,69719,70025,104112,269523	Parp1,Atp5a1,Atp5c1,Atp5j,Map2k1,Slc25a13,Ctps2,Pdhb,Cad,Acot7,Acly,Vcp
5_Member	GO Biological Processes	GO:0009199	ribonucleoside triphosphate metabolic process	-4.02973	-2.07811	9/91	11545,11946,11949,11957,26395,50799,55936,69719,269523	Parp1,Atp5a1,Atp5c1,Atp5j,Map2k1,Slc25a13,Ctps2,Cad,Vcp
5_Member	GO Biological Processes	GO:0006754	ATP biosynthetic process	-3.79171	-1.90838	7/58	11545,11946,11949,11957,26395,50799,269523	Parp1,Atp5a1,Atp5c1,Atp5j,Map2k1,Slc25a13,Vcp
5_Member	GO Biological Processes	GO:0009206	purine ribonucleoside triphosphate biosynthetic process	-3.31937	-1.54384	7/69	11545,11946,11949,11957,26395,50799,269523	Parp1,Atp5a1,Atp5c1,Atp5j,Map2k1,Slc25a13,Vcp
5_Member	GO Biological Processes	GO:0009145	purine nucleoside triphosphate biosynthetic process	-3.2811	-1.51486	7/70	11545,11946,11949,11957,26395,50799,269523	Parp1,Atp5a1,Atp5c1,Atp5j,Map2k1,Slc25a13,Vcp
5_Member	GO Biological Processes	GO:0009141	nucleoside triphosphate metabolic process	-3.23366	-1.47538	9/116	11545,11946,11949,11957,26395,50799,55936,69719,269523	Parp1,Atp5a1,Atp5c1,Atp5j,Map2k1,Slc25a13,Ctps2,Cad,Vcp
5_Member	GO Biological Processes	GO:0006164	purine nucleotide biosynthetic process	-3.19639	-1.44965	11/168	11545,11946,11949,11957,26395,50799,68263,70025,104112,108156,269523	Parp1,Atp5a1,Atp5c1,Atp5j,Map2k1,Slc25a13,Pdhb,Acot7,Acly,Mthfd1,Vcp
5_Member	GO Biological Processes	GO:0090407	organophosphate biosynthetic process	-3.18751	-1.4433	21/471	11545,11946,11949,11957,13480,14381,26395,50799,55936,59027,68263,69719,70025,74205,85305,104112,108156,234730,269523,320951,353172	Parp1,Atp5a1,Atp5c1,Atp5j,Dpm1,G6pdx,Map2k1,Slc25a13,Ctps2,Nampt,Pdhb,Cad,Acot7,Acsl3,Kars,Acly,Mthfd1,Fcsk,Vcp,Pisd,Gars
5_Member	GO Biological Processes	GO:0072522	purine-containing compound biosynthetic process	-3.0702	-1.34688	11/174	11545,11946,11949,11957,26395,50799,68263,70025,104112,108156,269523	Parp1,Atp5a1,Atp5c1,Atp5j,Map2k1,Slc25a13,Pdhb,Acot7,Acly,Mthfd1,Vcp
5_Member	GO Biological Processes	GO:0009152	purine ribonucleotide biosynthetic process	-3.01463	-1.31579	10/150	11545,11946,11949,11957,26395,50799,68263,70025,104112,269523	Parp1,Atp5a1,Atp5c1,Atp5j,Map2k1,Slc25a13,Pdhb,Acot7,Acly,Vcp
5_Member	GO Biological Processes	GO:0009205	purine ribonucleoside triphosphate metabolic process	-2.72015	-1.09036	7/87	11545,11946,11949,11957,26395,50799,269523	Parp1,Atp5a1,Atp5c1,Atp5j,Map2k1,Slc25a13,Vcp
5_Member	GO Biological Processes	GO:1990542	mitochondrial transmembrane transport	-2.60842	-1.00075	7/91	11946,11949,11957,15510,26926,50799,56384	Atp5a1,Atp5c1,Atp5j,Hspd1,Aifm1,Slc25a13,Letm1
5_Member	GO Biological Processes	GO:0009144	purine nucleoside triphosphate metabolic process	-2.50295	-0.92678	7/95	11545,11946,11949,11957,26395,50799,269523	Parp1,Atp5a1,Atp5c1,Atp5j,Map2k1,Slc25a13,Vcp
5_Member	GO Biological Processes	GO:1902600	proton transmembrane transport	-2.4032	-0.859154	7/99	11928,11946,11949,11957,11964,17992,108664	Atp1a1,Atp5a1,Atp5c1,Atp5j,Atp6v1a,Ndufa4,Atp6v1h
5_Member	GO Biological Processes	GO:0042776	mitochondrial ATP synthesis coupled proton transport	-2.34601	-0.815253	3/17	11946,11949,11957	Atp5a1,Atp5c1,Atp5j
5_Member	Reactome Gene Sets	R-MMU-163210	Formation of ATP by chemiosmotic coupling	-2.27332	-0.761398	3/18	11946,11949,11957	Atp5a1,Atp5c1,Atp5j
5_Member	Reactome Gene Sets	R-MMU-8949613	Cristae formation	-2.27332	-0.761398	3/18	11946,11949,11957	Atp5a1,Atp5c1,Atp5j
5_Member	GO Biological Processes	GO:0015985	energy coupled proton transport, down electrochemical gradient	-2.02338	-0.585822	3/22	11946,11949,11957	Atp5a1,Atp5c1,Atp5j
5_Member	GO Biological Processes	GO:0015986	ATP synthesis coupled proton transport	-2.02338	-0.585822	3/22	11946,11949,11957	Atp5a1,Atp5c1,Atp5j
6_Summary	GO Biological Processes	GO:0033044	regulation of chromosome organization	-9.50294	-6.65227	26/293	11545,12461,12462,12464,12465,12466,12468,12469,14534,17222,18854,21454,22596,26554,51812,52563,56317,66440,76246,98956,107951,108155,109331,214162,217031,233900,13191,13424,16573,23897,50884,56044,56637,64930,65114,67384,73178,74006,108100,216963,208922,432508,225131,70790,15516,15519,19697,22195,23988,116870,117198,225896,269523,19305,22201,72612,14958,15108,101985,11792,17975,18983,52477,69125…	Parp1,Cct2,Cct3,Cct4,Cct5,Cct6a,Cct7,Cct8,Kat2a,Anapc1,Pml,Tcp1,Xrcc5,Cul3,Mcrs1,Cdc23,Anapc7,Cdc26,Rtf1,Nat10,Cdk9,Ogt,Rnf20,Kmt2a,Tada2a,Rnf40,Dctn1,Dync1h1,Kif5b,Hax1,Nckap1,Rala,Gsk3b,Tsc1,Vps35,Bag4,Wasl,Dnm1l,Baiap2,Git1,Cpeb3,Cpsf6,Wac,Ubr5,Hsp90ab1,Hsp90aa1,Rela,Ube2l3,Pin1,Mta1,Ivns1abp,Ubxn1,Vcp,Pex5,Uba1,Hpf1,H1f0,Hsd17b10,Usb1,Apex1,Ncl,Cnot7,Angel2,Cnot8,Gigyf2,Cnot3,Nup98
6_Member	GO Biological Processes	GO:0033044	regulation of chromosome organization	-9.50294	-6.65227	26/293	11545,12461,12462,12464,12465,12466,12468,12469,14534,17222,18854,21454,22596,26554,51812,52563,56317,66440,76246,98956,107951,108155,109331,214162,217031,233900	Parp1,Cct2,Cct3,Cct4,Cct5,Cct6a,Cct7,Cct8,Kat2a,Anapc1,Pml,Tcp1,Xrcc5,Cul3,Mcrs1,Cdc23,Anapc7,Cdc26,Rtf1,Nat10,Cdk9,Ogt,Rnf20,Kmt2a,Tada2a,Rnf40
6_Member	GO Biological Processes	GO:0010638	positive regulation of organelle organization	-7.4218	-4.88013	35/613	12461,12462,12464,12465,12466,12468,12469,13191,13424,14534,16573,18854,21454,22596,23897,26554,50884,52563,56044,56317,56637,64930,65114,67384,73178,74006,76246,107951,108100,108155,109331,214162,216963,217031,233900	Cct2,Cct3,Cct4,Cct5,Cct6a,Cct7,Cct8,Dctn1,Dync1h1,Kat2a,Kif5b,Pml,Tcp1,Xrcc5,Hax1,Cul3,Nckap1,Cdc23,Rala,Anapc7,Gsk3b,Tsc1,Vps35,Bag4,Wasl,Dnm1l,Rtf1,Cdk9,Baiap2,Ogt,Rnf20,Kmt2a,Git1,Tada2a,Rnf40
6_Member	GO Biological Processes	GO:2001252	positive regulation of chromosome organization	-7.26158	-4.7577	18/188	12461,12462,12464,12465,12466,12468,12469,14534,18854,21454,22596,76246,107951,108155,109331,214162,217031,233900	Cct2,Cct3,Cct4,Cct5,Cct6a,Cct7,Cct8,Kat2a,Pml,Tcp1,Xrcc5,Rtf1,Cdk9,Ogt,Rnf20,Kmt2a,Tada2a,Rnf40
6_Member	GO Biological Processes	GO:1900363	regulation of mRNA polyadenylation	-4.64491	-2.5504	5/18	107951,109331,208922,233900,432508	Cdk9,Rnf20,Cpeb3,Rnf40,Cpsf6
6_Member	GO Biological Processes	GO:2001168	positive regulation of histone H2B ubiquitination	-4.49147	-2.43414	3/4	107951,109331,233900	Cdk9,Rnf20,Rnf40
6_Member	GO Biological Processes	GO:0033523	histone H2B ubiquitination	-4.14597	-2.16929	4/12	107951,109331,225131,233900	Cdk9,Rnf20,Wac,Rnf40
6_Member	GO Biological Processes	GO:2001166	regulation of histone H2B ubiquitination	-4.10011	-2.13194	3/5	107951,109331,233900	Cdk9,Rnf20,Rnf40
6_Member	GO Biological Processes	GO:0033182	regulation of histone ubiquitination	-3.99324	-2.05513	4/13	70790,107951,109331,233900	Ubr5,Cdk9,Rnf20,Rnf40
6_Member	GO Biological Processes	GO:0033184	positive regulation of histone ubiquitination	-3.80565	-1.91631	3/6	107951,109331,233900	Cdk9,Rnf20,Rnf40
6_Member	GO Biological Processes	GO:1903320	regulation of protein modification by small protein conjugation or removal	-3.79074	-1.90838	15/247	15516,15519,19697,22195,23988,26554,70790,107951,108155,109331,116870,117198,225896,233900,269523	Hsp90ab1,Hsp90aa1,Rela,Ube2l3,Pin1,Cul3,Ubr5,Cdk9,Ogt,Rnf20,Mta1,Ivns1abp,Ubxn1,Rnf40,Vcp
6_Member	GO Biological Processes	GO:0031440	regulation of mRNA 3'-end processing	-3.65761	-1.79387	5/28	107951,109331,208922,233900,432508	Cdk9,Rnf20,Cpeb3,Rnf40,Cpsf6
6_Member	GO Biological Processes	GO:0031058	positive regulation of histone modification	-3.46219	-1.63771	9/108	14534,18854,76246,107951,108155,109331,214162,217031,233900	Kat2a,Pml,Rtf1,Cdk9,Ogt,Rnf20,Kmt2a,Tada2a,Rnf40
6_Member	Reactome Gene Sets	R-MMU-8866654	E3 ubiquitin ligases ubiquitinate target proteins	-3.40607	-1.59811	6/48	19305,22195,76246,109331,225131,233900	Pex5,Ube2l3,Rtf1,Rnf20,Wac,Rnf40
6_Member	GO Biological Processes	GO:0031396	regulation of protein ubiquitination	-3.38121	-1.58789	13/213	15516,15519,22195,23988,26554,70790,107951,108155,109331,116870,117198,225896,233900	Hsp90ab1,Hsp90aa1,Ube2l3,Pin1,Cul3,Ubr5,Cdk9,Ogt,Rnf20,Mta1,Ivns1abp,Ubxn1,Rnf40
6_Member	GO Biological Processes	GO:0031441	negative regulation of mRNA 3'-end processing	-3.37161	-1.58789	3/8	107951,109331,233900	Cdk9,Rnf20,Rnf40
6_Member	GO Biological Processes	GO:1900364	negative regulation of mRNA polyadenylation	-3.37161	-1.58789	3/8	107951,109331,233900	Cdk9,Rnf20,Rnf40
6_Member	Reactome Gene Sets	R-MMU-8852135	Protein ubiquitination	-3.35833	-1.57847	7/68	19305,22195,22201,76246,109331,225131,233900	Pex5,Ube2l3,Uba1,Rtf1,Rnf20,Wac,Rnf40
6_Member	GO Biological Processes	GO:0031056	regulation of histone modification	-3.09081	-1.36628	11/173	14534,18854,70790,72612,76246,107951,108155,109331,214162,217031,233900	Kat2a,Pml,Ubr5,Hpf1,Rtf1,Cdk9,Ogt,Rnf20,Kmt2a,Tada2a,Rnf40
6_Member	GO Biological Processes	GO:1905269	positive regulation of chromatin organization	-3.02506	-1.32167	9/124	14534,18854,76246,107951,108155,109331,214162,217031,233900	Kat2a,Pml,Rtf1,Cdk9,Ogt,Rnf20,Kmt2a,Tada2a,Rnf40
6_Member	GO Biological Processes	GO:1902275	regulation of chromatin organization	-2.77744	-1.13389	12/218	14534,14958,18854,70790,72612,76246,107951,108155,109331,214162,217031,233900	Kat2a,H1f0,Pml,Ubr5,Hpf1,Rtf1,Cdk9,Ogt,Rnf20,Kmt2a,Tada2a,Rnf40
6_Member	GO Biological Processes	GO:0006378	mRNA polyadenylation	-2.6006	-0.998015	5/47	107951,109331,208922,233900,432508	Cdk9,Rnf20,Cpeb3,Rnf40,Cpsf6
6_Member	GO Biological Processes	GO:0043631	RNA polyadenylation	-2.55997	-0.969902	5/48	107951,109331,208922,233900,432508	Cdk9,Rnf20,Cpeb3,Rnf40,Cpsf6
6_Member	GO Biological Processes	GO:0016574	histone ubiquitination	-2.48173	-0.910665	5/50	70790,107951,109331,225131,233900	Ubr5,Cdk9,Rnf20,Wac,Rnf40
6_Member	GO Biological Processes	GO:0031123	RNA 3'-end processing	-2.24101	-0.732768	7/106	15108,101985,107951,109331,208922,233900,432508	Hsd17b10,Usb1,Cdk9,Rnf20,Cpeb3,Rnf40,Cpsf6
6_Member	GO Biological Processes	GO:1903311	regulation of mRNA metabolic process	-2.13696	-0.663813	13/295	11792,17975,18983,52477,69125,107951,109331,208922,227331,232791,233900,269966,432508	Apex1,Ncl,Cnot7,Angel2,Cnot8,Cdk9,Rnf20,Cpeb3,Gigyf2,Cnot3,Rnf40,Nup98,Cpsf6
6_Member	GO Biological Processes	GO:0031124	mRNA 3'-end processing	-2.08211	-0.622025	5/62	107951,109331,208922,233900,432508	Cdk9,Rnf20,Cpeb3,Rnf40,Cpsf6
6_Member	GO Biological Processes	GO:1903322	positive regulation of protein modification by small protein conjugation or removal	-2.04481	-0.595287	8/144	22195,23988,26554,107951,109331,116870,233900,269523	Ube2l3,Pin1,Cul3,Cdk9,Rnf20,Mta1,Rnf40,Vcp
7_Summary	Reactome Gene Sets	R-MMU-9706574	RHOBTB GTPase Cycle	-8.01956	-5.371	9/32	12461,12466,12468,12539,12848,15516,15519,26554,109331	Cct2,Cct6a,Cct7,Cdc37,Cops2,Hsp90ab1,Hsp90aa1,Cul3,Rnf20
7_Member	Reactome Gene Sets	R-MMU-9706574	RHOBTB GTPase Cycle	-8.01956	-5.371	9/32	12461,12466,12468,12539,12848,15516,15519,26554,109331	Cct2,Cct6a,Cct7,Cdc37,Cops2,Hsp90ab1,Hsp90aa1,Cul3,Rnf20
7_Member	Reactome Gene Sets	R-MMU-9013418	RHOBTB2 GTPase cycle	-6.92477	-4.46881	7/21	12461,12466,12468,12539,15516,15519,26554	Cct2,Cct6a,Cct7,Cdc37,Hsp90ab1,Hsp90aa1,Cul3
7_Member	Reactome Gene Sets	R-MMU-9013422	RHOBTB1 GTPase cycle	-4.29097	-2.28769	5/21	12461,12468,12848,26554,109331	Cct2,Cct7,Cops2,Cul3,Rnf20
8_Summary	GO Biological Processes	GO:0007005	mitochondrion organization	-7.81393	-5.21314	32/508	11545,12539,14534,14775,15108,15185,15510,15519,19305,22631,26926,27061,28185,56044,56384,56637,65114,67273,67384,67391,68117,68202,68342,71960,74006,100756,108155,108888,226646,227197,320951,380773,12461,12462,12464,12465,12466,12468,12469,12953,15516,18015,18854,19069,21454,66887,70790,105782,227720,269966,54401,93742,14958	Parp1,Cdc37,Kat2a,Gpx1,Hsd17b10,Hdac6,Hspd1,Hsp90aa1,Pex5,Ywhaz,Aifm1,Bcap31,Tomm70a,Rala,Letm1,Gsk3b,Vps35,Ndufa10,Bag4,Fundc2,Apool,Ndufa5,Ndufb10,Myh14,Dnm1l,Usp30,Ogt,Atad3a,Ndufs2,Ndufs1,Pisd,Slirp,Cct2,Cct3,Cct4,Cct5,Cct6a,Cct7,Cct8,Cry2,Hsp90ab1,Nf1,Pml,Nup88,Tcp1,Lonp2,Ubr5,Scrib,Nup214,Nup98,Ywhab,Pard3,H1f0
8_Member	GO Biological Processes	GO:0007005	mitochondrion organization	-7.81393	-5.21314	32/508	11545,12539,14534,14775,15108,15185,15510,15519,19305,22631,26926,27061,28185,56044,56384,56637,65114,67273,67384,67391,68117,68202,68342,71960,74006,100756,108155,108888,226646,227197,320951,380773	Parp1,Cdc37,Kat2a,Gpx1,Hsd17b10,Hdac6,Hspd1,Hsp90aa1,Pex5,Ywhaz,Aifm1,Bcap31,Tomm70a,Rala,Letm1,Gsk3b,Vps35,Ndufa10,Bag4,Fundc2,Apool,Ndufa5,Ndufb10,Myh14,Dnm1l,Usp30,Ogt,Atad3a,Ndufs2,Ndufs1,Pisd,Slirp
8_Member	GO Biological Processes	GO:0072594	establishment of protein localization to organelle	-6.93679	-4.46881	27/416	12461,12462,12464,12465,12466,12468,12469,12953,15510,15516,15519,18015,18854,19069,19305,21454,22631,26926,27061,28185,56044,66887,67384,70790,105782,227720,269966	Cct2,Cct3,Cct4,Cct5,Cct6a,Cct7,Cct8,Cry2,Hspd1,Hsp90ab1,Hsp90aa1,Nf1,Pml,Nup88,Pex5,Tcp1,Ywhaz,Aifm1,Bcap31,Tomm70a,Rala,Lonp2,Bag4,Ubr5,Scrib,Nup214,Nup98
8_Member	GO Biological Processes	GO:0070585	protein localization to mitochondrion	-3.64856	-1.78977	9/102	15510,15519,22631,26926,27061,28185,56044,67384,74006	Hspd1,Hsp90aa1,Ywhaz,Aifm1,Bcap31,Tomm70a,Rala,Bag4,Dnm1l
8_Member	GO Biological Processes	GO:0072655	establishment of protein localization to mitochondrion	-3.13645	-1.39911	8/96	15510,15519,22631,26926,27061,28185,56044,67384	Hspd1,Hsp90aa1,Ywhaz,Aifm1,Bcap31,Tomm70a,Rala,Bag4
8_Member	GO Biological Processes	GO:0006626	protein targeting to mitochondrion	-3.1346	-1.39911	7/74	15510,15519,22631,26926,27061,28185,67384	Hspd1,Hsp90aa1,Ywhaz,Aifm1,Bcap31,Tomm70a,Bag4
8_Member	GO Biological Processes	GO:0017038	protein import	-3.1214	-1.39204	13/227	12953,15510,15516,15519,18015,18854,19069,19305,26926,28185,70790,227720,269966	Cry2,Hspd1,Hsp90ab1,Hsp90aa1,Nf1,Pml,Nup88,Pex5,Aifm1,Tomm70a,Ubr5,Nup214,Nup98
8_Member	GO Biological Processes	GO:0006605	protein targeting	-2.39966	-0.856412	13/274	15510,15519,18854,19305,22631,26926,27061,28185,54401,66887,67384,93742,108155	Hspd1,Hsp90aa1,Pml,Pex5,Ywhaz,Aifm1,Bcap31,Tomm70a,Ywhab,Lonp2,Bag4,Pard3,Ogt
8_Member	Reactome Gene Sets	R-MMU-5357801	Programmed Cell Death	-2.36565	-0.82947	8/127	12539,14958,15519,22631,27061,54401,74006,108155	Cdc37,H1f0,Hsp90aa1,Ywhaz,Bcap31,Ywhab,Dnm1l,Ogt
9_Summary	Reactome Gene Sets	R-MMU-3700989	Transcriptional Regulation by TP53	-7.77665	-5.18481	23/282	12572,14381,14776,15182,17192,17992,18854,18983,22631,23942,23988,29813,54401,64930,69125,72416,107932,107951,108961,229542,232791,234366,433759	Cdk7,G6pdx,Gpx2,Hdac2,Mbd3,Ndufa4,Pml,Cnot7,Ywhaz,Mta2,Pin1,Zfp385a,Ywhab,Tsc1,Cnot8,Lrpprc,Chd4,Cdk9,E2f8,Gatad2b,Cnot3,Gatad2a,Hdac1
9_Member	Reactome Gene Sets	R-MMU-3700989	Transcriptional Regulation by TP53	-7.77665	-5.18481	23/282	12572,14381,14776,15182,17192,17992,18854,18983,22631,23942,23988,29813,54401,64930,69125,72416,107932,107951,108961,229542,232791,234366,433759	Cdk7,G6pdx,Gpx2,Hdac2,Mbd3,Ndufa4,Pml,Cnot7,Ywhaz,Mta2,Pin1,Zfp385a,Ywhab,Tsc1,Cnot8,Lrpprc,Chd4,Cdk9,E2f8,Gatad2b,Cnot3,Gatad2a,Hdac1
9_Member	Reactome Gene Sets	R-MMU-5628897	TP53 Regulates Metabolic Genes	-3.2811	-1.51486	7/70	14381,14776,17992,22631,54401,64930,72416	G6pdx,Gpx2,Ndufa4,Ywhaz,Ywhab,Tsc1,Lrpprc
10_Summary	GO Biological Processes	GO:0006412	translation	-7.3945	-4.86834	37/673	13629,16865,17975,18854,18983,20226,22375,29813,30959,56282,64656,64930,65967,66656,67160,69125,69956,70354,72416,85305,98956,110960,140488,208922,211064,213753,216443,216767,227331,227682,228866,231659,232536,232791,233870,234734,353172,19697,23988,11792,12539,26395,52477,226352	Eef2,Eif2d,Ncl,Pml,Cnot7,Sars,Wars,Zfp385a,Ddx25,Mrpl12,Mrps23,Tsc1,Eefsec,Eef1d,Eef1g,Cnot8,Ptcd3,Secisbp2l,Lrpprc,Kars,Nat10,Tars,Igf2bp3,Cpeb3,Alkbh1,Zfp598,Mars1,Mrpl22,Gigyf2,Trub2,Pcif1,Gcn1,Mrps35,Cnot3,Tufm,Aars,Gars,Rela,Pin1,Apex1,Cdc37,Map2k1,Angel2,Epb41l5
10_Member	GO Biological Processes	GO:0006412	translation	-7.3945	-4.86834	37/673	13629,16865,17975,18854,18983,20226,22375,29813,30959,56282,64656,64930,65967,66656,67160,69125,69956,70354,72416,85305,98956,110960,140488,208922,211064,213753,216443,216767,227331,227682,228866,231659,232536,232791,233870,234734,353172	Eef2,Eif2d,Ncl,Pml,Cnot7,Sars,Wars,Zfp385a,Ddx25,Mrpl12,Mrps23,Tsc1,Eefsec,Eef1d,Eef1g,Cnot8,Ptcd3,Secisbp2l,Lrpprc,Kars,Nat10,Tars,Igf2bp3,Cpeb3,Alkbh1,Zfp598,Mars1,Mrpl22,Gigyf2,Trub2,Pcif1,Gcn1,Mrps35,Cnot3,Tufm,Aars,Gars
10_Member	GO Biological Processes	GO:0043043	peptide biosynthetic process	-7.00868	-4.52598	37/697	13629,16865,17975,18854,18983,20226,22375,29813,30959,56282,64656,64930,65967,66656,67160,69125,69956,70354,72416,85305,98956,110960,140488,208922,211064,213753,216443,216767,227331,227682,228866,231659,232536,232791,233870,234734,353172	Eef2,Eif2d,Ncl,Pml,Cnot7,Sars,Wars,Zfp385a,Ddx25,Mrpl12,Mrps23,Tsc1,Eefsec,Eef1d,Eef1g,Cnot8,Ptcd3,Secisbp2l,Lrpprc,Kars,Nat10,Tars,Igf2bp3,Cpeb3,Alkbh1,Zfp598,Mars1,Mrpl22,Gigyf2,Trub2,Pcif1,Gcn1,Mrps35,Cnot3,Tufm,Aars,Gars
10_Member	GO Biological Processes	GO:0006417	regulation of translation	-5.31146	-3.07475	23/389	13629,17975,18854,18983,29813,30959,64930,65967,69125,69956,70354,72416,98956,140488,208922,211064,213753,227331,227682,228866,231659,232791,234734	Eef2,Ncl,Pml,Cnot7,Zfp385a,Ddx25,Tsc1,Eefsec,Cnot8,Ptcd3,Secisbp2l,Lrpprc,Nat10,Igf2bp3,Cpeb3,Alkbh1,Zfp598,Gigyf2,Trub2,Pcif1,Gcn1,Cnot3,Aars
10_Member	GO Biological Processes	GO:0034248	regulation of cellular amide metabolic process	-5.29715	-3.07202	25/447	13629,17975,18854,18983,19697,23988,29813,30959,64930,65967,69125,69956,70354,72416,98956,140488,208922,211064,213753,227331,227682,228866,231659,232791,234734	Eef2,Ncl,Pml,Cnot7,Rela,Pin1,Zfp385a,Ddx25,Tsc1,Eefsec,Cnot8,Ptcd3,Secisbp2l,Lrpprc,Nat10,Igf2bp3,Cpeb3,Alkbh1,Zfp598,Gigyf2,Trub2,Pcif1,Gcn1,Cnot3,Aars
10_Member	GO Biological Processes	GO:0010608	posttranscriptional regulation of gene expression	-4.65541	-2.5504	28/581	11792,12539,13629,17975,18854,18983,26395,29813,30959,52477,64930,65967,69125,69956,70354,72416,98956,140488,208922,211064,213753,226352,227331,227682,228866,231659,232791,234734	Apex1,Cdc37,Eef2,Ncl,Pml,Cnot7,Map2k1,Zfp385a,Ddx25,Angel2,Tsc1,Eefsec,Cnot8,Ptcd3,Secisbp2l,Lrpprc,Nat10,Igf2bp3,Cpeb3,Alkbh1,Zfp598,Epb41l5,Gigyf2,Trub2,Pcif1,Gcn1,Cnot3,Aars
11_Summary	WikiPathways	WP246	TNF-alpha NF-kB signaling pathway	-7.33321	-4.82203	18/186	12539,14886,15182,15185,15516,15519,16151,17218,18854,19697,22631,54401,56637,67384,72416,74256,236733,433759,107932,14534,56463,105782,114713,12572,26395	Cdc37,Gtf2i,Hdac2,Hdac6,Hsp90ab1,Hsp90aa1,Ikbkg,Mcm5,Pml,Rela,Ywhaz,Ywhab,Gsk3b,Bag4,Lrpprc,Cyld,Usp11,Hdac1,Chd4,Kat2a,Snd1,Scrib,Rasa2,Cdk7,Map2k1
11_Member	WikiPathways	WP246	TNF-alpha NF-kB signaling pathway	-7.33321	-4.82203	18/186	12539,14886,15182,15185,15516,15519,16151,17218,18854,19697,22631,54401,56637,67384,72416,74256,236733,433759	Cdc37,Gtf2i,Hdac2,Hdac6,Hsp90ab1,Hsp90aa1,Ikbkg,Mcm5,Pml,Rela,Ywhaz,Ywhab,Gsk3b,Bag4,Lrpprc,Cyld,Usp11,Hdac1
11_Member	CORUM	CORUM:583	Ikaros-NuRD complex	-3.80565	-1.91631	3/6	15182,107932,433759	Hdac2,Chd4,Hdac1
11_Member	Reactome Gene Sets	R-MMU-350054	Notch-HLH transcription pathway	-3.04588	-1.33439	4/22	14534,15182,15185,433759	Kat2a,Hdac2,Hdac6,Hdac1
11_Member	CORUM	CORUM:582	Ikaros complex	-2.80354	-1.15222	3/12	15182,107932,433759	Hdac2,Chd4,Hdac1
11_Member	KEGG Pathway	ko05203	Viral carcinogenesis	-2.56895	-0.976224	12/231	14534,15182,15185,16151,19697,22631,54401,56463,105782,107932,114713,433759	Kat2a,Hdac2,Hdac6,Ikbkg,Rela,Ywhaz,Ywhab,Snd1,Scrib,Chd4,Rasa2,Hdac1
11_Member	KEGG Pathway	mmu05203	Viral carcinogenesis	-2.46392	-0.895374	12/238	14534,15182,15185,16151,19697,22631,54401,56463,105782,107932,114713,433759	Kat2a,Hdac2,Hdac6,Ikbkg,Rela,Ywhaz,Ywhab,Snd1,Scrib,Chd4,Rasa2,Hdac1
11_Member	WikiPathways	WP1244	Estrogen signaling	-2.38893	-0.846467	6/75	12572,15182,15185,16151,26395,433759	Cdk7,Hdac2,Hdac6,Ikbkg,Map2k1,Hdac1
12_Summary	GO Biological Processes	GO:0030036	actin cytoskeleton organization	-7.04362	-4.55398	38/725	11308,12488,13860,15182,18015,18481,19684,22240,23897,26554,27428,50768,50884,54004,54126,54357,56044,56376,58194,58800,64930,67384,70497,71409,71960,71994,73178,75723,76884,102866,108100,110380,217866,224105,226352,227377,240505,269587	Abi1,Cd2ap,Eps8,Hdac2,Nf1,Pak3,Rdx,Dpysl3,Hax1,Cul3,Shroom3,Dlc1,Nckap1,Diaph2,Arhgef7,Epb41l4b,Rala,Pdlim5,Sh3kbp1,Trpm7,Tsc1,Bag4,Arhgap17,Fmnl2,Myh14,Cnn3,Wasl,Amotl1,Cyfip2,Pls3,Baiap2,Shroom2,Cdc42bpb,Pak2,Epb41l5,Farp2,Cdc42bpg,Epb41
12_Member	GO Biological Processes	GO:0030036	actin cytoskeleton organization	-7.04362	-4.55398	38/725	11308,12488,13860,15182,18015,18481,19684,22240,23897,26554,27428,50768,50884,54004,54126,54357,56044,56376,58194,58800,64930,67384,70497,71409,71960,71994,73178,75723,76884,102866,108100,110380,217866,224105,226352,227377,240505,269587	Abi1,Cd2ap,Eps8,Hdac2,Nf1,Pak3,Rdx,Dpysl3,Hax1,Cul3,Shroom3,Dlc1,Nckap1,Diaph2,Arhgef7,Epb41l4b,Rala,Pdlim5,Sh3kbp1,Trpm7,Tsc1,Bag4,Arhgap17,Fmnl2,Myh14,Cnn3,Wasl,Amotl1,Cyfip2,Pls3,Baiap2,Shroom2,Cdc42bpb,Pak2,Epb41l5,Farp2,Cdc42bpg,Epb41
12_Member	GO Biological Processes	GO:0031032	actomyosin structure organization	-3.9985	-2.05513	14/210	15182,26554,50768,54357,58800,64930,67384,71960,71994,217866,224105,226352,240505,269587	Hdac2,Cul3,Dlc1,Epb41l4b,Trpm7,Tsc1,Bag4,Myh14,Cnn3,Cdc42bpb,Pak2,Epb41l5,Cdc42bpg,Epb41
13_Summary	GO Biological Processes	GO:0043254	regulation of protein-containing complex assembly	-6.6951	-4.27354	28/455	11545,13191,13860,14228,15161,15185,15519,17756,18481,19305,19684,20362,22375,23897,26409,50884,54126,56637,65114,67384,71902,73178,76884,108100,216963,225849,227377,269523,11308,12406,12488,13424,13518,15182,15516,17997,18015,22240,26554,27428,50768,54004,58194,64930,70497,74237,102866,103733,110380,224105,380969,74006,14534,74256,17909,11836,12929,26395,71960,16573,22631,23988,54401,71409,26996…	Parp1,Dctn1,Eps8,Fkbp4,Hcfc1,Hdac6,Hsp90aa1,Map2,Pak3,Pex5,Rdx,Septin8,Wars,Hax1,Map3k7,Nckap1,Arhgef7,Gsk3b,Vps35,Bag4,Cand1,Wasl,Cyfip2,Baiap2,Git1,Ppp2r5b,Farp2,Vcp,Abi1,Serpinh1,Cd2ap,Dync1h1,Dst,Hdac2,Hsp90ab1,Nedd1,Nf1,Dpysl3,Cul3,Shroom3,Dlc1,Diaph2,Sh3kbp1,Tsc1,Arhgap17,Tubgcp2,Pls3,Tubg1,Shroom2,Pak2,Nckap5l,Dnm1l,Kat2a,Cyld,Myo10,Araf,Crkl,Map2k1,Myh14,Kif5b,Ywhaz,Pin1,Ywhab,Fmnl2,Nup98…
13_Member	GO Biological Processes	GO:0043254	regulation of protein-containing complex assembly	-6.6951	-4.27354	28/455	11545,13191,13860,14228,15161,15185,15519,17756,18481,19305,19684,20362,22375,23897,26409,50884,54126,56637,65114,67384,71902,73178,76884,108100,216963,225849,227377,269523	Parp1,Dctn1,Eps8,Fkbp4,Hcfc1,Hdac6,Hsp90aa1,Map2,Pak3,Pex5,Rdx,Septin8,Wars,Hax1,Map3k7,Nckap1,Arhgef7,Gsk3b,Vps35,Bag4,Cand1,Wasl,Cyfip2,Baiap2,Git1,Ppp2r5b,Farp2,Vcp
13_Member	GO Biological Processes	GO:0097435	supramolecular fiber organization	-6.5406	-4.14506	38/759	11308,12406,12488,13191,13424,13518,13860,14228,15182,15185,15516,17756,17997,18015,18481,19684,22240,23897,26554,27428,50768,50884,54004,54126,58194,64930,67384,70497,73178,74237,76884,102866,103733,108100,110380,216963,224105,380969	Abi1,Serpinh1,Cd2ap,Dctn1,Dync1h1,Dst,Eps8,Fkbp4,Hdac2,Hdac6,Hsp90ab1,Map2,Nedd1,Nf1,Pak3,Rdx,Dpysl3,Hax1,Cul3,Shroom3,Dlc1,Nckap1,Diaph2,Arhgef7,Sh3kbp1,Tsc1,Bag4,Arhgap17,Wasl,Tubgcp2,Cyfip2,Pls3,Tubg1,Baiap2,Shroom2,Git1,Pak2,Nckap5l
13_Member	GO Biological Processes	GO:0051258	protein polymerization	-5.04687	-2.86175	19/293	13191,13860,14228,15519,17756,18481,19684,23897,50884,54004,54126,67384,73178,74006,74237,76884,103733,108100,216963	Dctn1,Eps8,Fkbp4,Hsp90aa1,Map2,Pak3,Rdx,Hax1,Nckap1,Diaph2,Arhgef7,Bag4,Wasl,Dnm1l,Tubgcp2,Cyfip2,Tubg1,Baiap2,Git1
13_Member	GO Biological Processes	GO:0051493	regulation of cytoskeleton organization	-4.75977	-2.62695	27/542	12488,13191,13424,13518,13860,14228,14534,15182,15185,17756,18481,19684,23897,50768,50884,54126,56637,64930,67384,70497,73178,74256,76884,108100,110380,216963,224105	Cd2ap,Dctn1,Dync1h1,Dst,Eps8,Fkbp4,Kat2a,Hdac2,Hdac6,Map2,Pak3,Rdx,Hax1,Dlc1,Nckap1,Arhgef7,Gsk3b,Tsc1,Bag4,Arhgap17,Wasl,Cyld,Cyfip2,Baiap2,Shroom2,Git1,Pak2
13_Member	Reactome Gene Sets	R-MMU-2029482	Regulation of actin dynamics for phagocytic cup formation	-4.74402	-2.61733	8/57	11308,15516,15519,17909,50884,73178,76884,108100	Abi1,Hsp90ab1,Hsp90aa1,Myo10,Nckap1,Wasl,Cyfip2,Baiap2
13_Member	GO Biological Processes	GO:0032271	regulation of protein polymerization	-4.05067	-2.09005	15/234	13191,13860,14228,15519,17756,18481,19684,23897,50884,54126,67384,73178,76884,108100,216963	Dctn1,Eps8,Fkbp4,Hsp90aa1,Map2,Pak3,Rdx,Hax1,Nckap1,Arhgef7,Bag4,Wasl,Cyfip2,Baiap2,Git1
13_Member	KEGG Pathway	ko04810	Regulation of actin cytoskeleton	-3.9117	-1.98569	14/214	11836,12929,18481,19684,26395,50884,54004,54126,71960,73178,76884,108100,216963,224105	Araf,Crkl,Pak3,Rdx,Map2k1,Nckap1,Diaph2,Arhgef7,Myh14,Wasl,Cyfip2,Baiap2,Git1,Pak2
13_Member	GO Biological Processes	GO:1902903	regulation of supramolecular fiber organization	-3.86805	-1.95151	20/388	13191,13860,14228,15182,15185,17756,18481,19684,23897,50768,50884,54126,64930,67384,73178,76884,108100,110380,216963,224105	Dctn1,Eps8,Fkbp4,Hdac2,Hdac6,Map2,Pak3,Rdx,Hax1,Dlc1,Nckap1,Arhgef7,Tsc1,Bag4,Wasl,Cyfip2,Baiap2,Shroom2,Git1,Pak2
13_Member	GO Biological Processes	GO:0007015	actin filament organization	-3.81114	-1.91716	22/454	11308,12488,13860,18481,19684,22240,23897,26554,27428,50768,50884,54004,58194,64930,67384,70497,73178,76884,102866,108100,110380,224105	Abi1,Cd2ap,Eps8,Pak3,Rdx,Dpysl3,Hax1,Cul3,Shroom3,Dlc1,Nckap1,Diaph2,Sh3kbp1,Tsc1,Bag4,Arhgap17,Wasl,Cyfip2,Pls3,Baiap2,Shroom2,Pak2
13_Member	Reactome Gene Sets	R-MMU-2029480	Fcgamma receptor (FCGR) dependent phagocytosis	-3.79163	-1.90838	8/77	11308,15516,15519,17909,50884,73178,76884,108100	Abi1,Hsp90ab1,Hsp90aa1,Myo10,Nckap1,Wasl,Cyfip2,Baiap2
13_Member	KEGG Pathway	mmu04810	Regulation of actin cytoskeleton	-3.78568	-1.90592	14/220	11836,12929,18481,19684,26395,50884,54004,54126,71960,73178,76884,108100,216963,224105	Araf,Crkl,Pak3,Rdx,Map2k1,Nckap1,Diaph2,Arhgef7,Myh14,Wasl,Cyfip2,Baiap2,Git1,Pak2
13_Member	Reactome Gene Sets	R-MMU-195258	RHO GTPase Effectors	-3.78483	-1.90592	17/304	11308,13424,16573,18481,22631,23988,50884,54004,54401,71409,71960,73178,76884,108100,224105,225849,269966	Abi1,Dync1h1,Kif5b,Pak3,Ywhaz,Pin1,Nckap1,Diaph2,Ywhab,Fmnl2,Myh14,Wasl,Cyfip2,Baiap2,Pak2,Ppp2r5b,Nup98
13_Member	Reactome Gene Sets	R-MMU-5663213	RHO GTPases Activate WASPs and WAVEs	-3.18906	-1.44359	5/35	11308,50884,73178,76884,108100	Abi1,Nckap1,Wasl,Cyfip2,Baiap2
13_Member	GO Biological Processes	GO:0032970	regulation of actin filament-based process	-3.05891	-1.33917	19/416	11928,11938,12488,13860,15182,18481,19684,23897,50768,50884,64930,67384,70497,73178,76884,93742,108100,110380,224105	Atp1a1,Atp2a2,Cd2ap,Eps8,Hdac2,Pak3,Rdx,Hax1,Dlc1,Nckap1,Tsc1,Bag4,Arhgap17,Wasl,Cyfip2,Pard3,Baiap2,Shroom2,Pak2
13_Member	GO Biological Processes	GO:0051017	actin filament bundle assembly	-3.04976	-1.33476	11/175	13860,19684,22240,26554,50768,64930,67384,102866,108100,110380,224105	Eps8,Rdx,Dpysl3,Cul3,Dlc1,Tsc1,Bag4,Pls3,Baiap2,Shroom2,Pak2
13_Member	GO Biological Processes	GO:0061572	actin filament bundle organization	-2.98943	-1.29734	11/178	13860,19684,22240,26554,50768,64930,67384,102866,108100,110380,224105	Eps8,Rdx,Dpysl3,Cul3,Dlc1,Tsc1,Bag4,Pls3,Baiap2,Shroom2,Pak2
13_Member	Reactome Gene Sets	R-MMU-9006934	Signaling by Receptor Tyrosine Kinases	-2.78379	-1.13825	18/406	11308,11964,12539,12929,15182,15519,18481,26395,50884,54126,54401,58194,76884,107932,108100,108664,224105,433759	Abi1,Atp6v1a,Cdc37,Crkl,Hdac2,Hsp90aa1,Pak3,Map2k1,Nckap1,Arhgef7,Ywhab,Sh3kbp1,Cyfip2,Chd4,Baiap2,Atp6v1h,Pak2,Hdac1
13_Member	GO Biological Processes	GO:0008154	actin polymerization or depolymerization	-2.76074	-1.12118	12/219	11308,13860,18481,19684,23897,50884,54004,67384,73178,76884,108100,110380	Abi1,Eps8,Pak3,Rdx,Hax1,Nckap1,Diaph2,Bag4,Wasl,Cyfip2,Baiap2,Shroom2
13_Member	Reactome Gene Sets	R-MMU-4420097	VEGFA-VEGFR2 Pathway	-2.58149	-0.985196	7/92	11308,15519,18481,50884,76884,108100,224105	Abi1,Hsp90aa1,Pak3,Nckap1,Cyfip2,Baiap2,Pak2
13_Member	GO Biological Processes	GO:0032956	regulation of actin cytoskeleton organization	-2.44077	-0.875628	16/369	12488,13860,15182,18481,19684,23897,50768,50884,64930,67384,70497,73178,76884,108100,110380,224105	Cd2ap,Eps8,Hdac2,Pak3,Rdx,Hax1,Dlc1,Nckap1,Tsc1,Bag4,Arhgap17,Wasl,Cyfip2,Baiap2,Shroom2,Pak2
13_Member	WikiPathways	WP523	Regulation of actin cytoskeleton	-2.43727	-0.874573	9/151	18481,19684,26395,50884,54126,76884,108100,216963,224105	Pak3,Rdx,Map2k1,Nckap1,Arhgef7,Cyfip2,Baiap2,Git1,Pak2
13_Member	Reactome Gene Sets	R-MMU-194138	Signaling by VEGF	-2.3791	-0.837429	7/100	11308,15519,18481,50884,76884,108100,224105	Abi1,Hsp90aa1,Pak3,Nckap1,Cyfip2,Baiap2,Pak2
13_Member	GO Biological Processes	GO:0031334	positive regulation of protein-containing complex assembly	-2.34958	-0.816513	12/246	13191,15519,22375,50884,56637,67384,71902,73178,108100,216963,225849,269523	Dctn1,Hsp90aa1,Wars,Nckap1,Gsk3b,Bag4,Cand1,Wasl,Baiap2,Git1,Ppp2r5b,Vcp
13_Member	GO Biological Processes	GO:0110053	regulation of actin filament organization	-2.32134	-0.798977	13/280	13860,18481,19684,23897,50768,50884,64930,67384,73178,76884,108100,110380,224105	Eps8,Pak3,Rdx,Hax1,Dlc1,Nckap1,Tsc1,Bag4,Wasl,Cyfip2,Baiap2,Shroom2,Pak2
13_Member	GO Biological Processes	GO:0008064	regulation of actin polymerization or depolymerization	-2.23512	-0.730513	10/192	13860,18481,19684,23897,50884,67384,73178,76884,108100,110380	Eps8,Pak3,Rdx,Hax1,Nckap1,Bag4,Wasl,Cyfip2,Baiap2,Shroom2
13_Member	GO Biological Processes	GO:0030041	actin filament polymerization	-2.23512	-0.730513	10/192	13860,18481,19684,23897,50884,54004,67384,73178,76884,108100	Eps8,Pak3,Rdx,Hax1,Nckap1,Diaph2,Bag4,Wasl,Cyfip2,Baiap2
13_Member	GO Biological Processes	GO:0030832	regulation of actin filament length	-2.18907	-0.701094	10/195	13860,18481,19684,23897,50884,67384,73178,76884,108100,110380	Eps8,Pak3,Rdx,Hax1,Nckap1,Bag4,Wasl,Cyfip2,Baiap2,Shroom2
13_Member	GO Biological Processes	GO:0030833	regulation of actin filament polymerization	-2.02777	-0.585822	9/175	13860,18481,19684,23897,50884,67384,73178,76884,108100	Eps8,Pak3,Rdx,Hax1,Nckap1,Bag4,Wasl,Cyfip2,Baiap2
14_Summary	GO Biological Processes	GO:0016567	protein ubiquitination	-6.69225	-4.27354	35/657	15185,15204,15516,15519,17222,22195,22201,23988,23989,26554,52563,52717,56317,59024,66053,66440,66515,67279,70208,70790,71902,80890,94089,107951,108098,108155,109331,116870,117198,213753,225131,225896,233900,269523,434246,19697,11836,12488,14775,18854,27061,56637,66881,66887,74256,100756,236733,270166,320011,386649,18195,19684,56440,65114,93960,101240,52477,59027,64930,72416,216963,380773	Hdac6,Herc2,Hsp90ab1,Hsp90aa1,Anapc1,Ube2l3,Uba1,Pin1,Med24,Cul3,Cdc23,Anapc16,Anapc7,Med12,Ppil2,Cdc26,Cul7,Med31,Med23,Ubr5,Cand1,Trim2,Trim7,Cdk9,Med21,Ogt,Rnf20,Mta1,Ivns1abp,Zfp598,Wac,Ubxn1,Rnf40,Vcp,Trim72,Rela,Araf,Cd2ap,Gpx1,Pml,Bcap31,Gsk3b,Pcyox1,Lonp2,Cyld,Usp30,Usp11,Clpx,Uggt1,Nsfl1c,Nsf,Rdx,Snx1,Vps35,Nkd1,Wdr91,Angel2,Nampt,Tsc1,Lrpprc,Git1,Slirp
14_Member	GO Biological Processes	GO:0016567	protein ubiquitination	-6.69225	-4.27354	35/657	15185,15204,15516,15519,17222,22195,22201,23988,23989,26554,52563,52717,56317,59024,66053,66440,66515,67279,70208,70790,71902,80890,94089,107951,108098,108155,109331,116870,117198,213753,225131,225896,233900,269523,434246	Hdac6,Herc2,Hsp90ab1,Hsp90aa1,Anapc1,Ube2l3,Uba1,Pin1,Med24,Cul3,Cdc23,Anapc16,Anapc7,Med12,Ppil2,Cdc26,Cul7,Med31,Med23,Ubr5,Cand1,Trim2,Trim7,Cdk9,Med21,Ogt,Rnf20,Mta1,Ivns1abp,Zfp598,Wac,Ubxn1,Rnf40,Vcp,Trim72
14_Member	GO Biological Processes	GO:0032446	protein modification by small protein conjugation	-6.39561	-4.02739	36/707	15185,15204,15516,15519,17222,19697,22195,22201,23988,23989,26554,52563,52717,56317,59024,66053,66440,66515,67279,70208,70790,71902,80890,94089,107951,108098,108155,109331,116870,117198,213753,225131,225896,233900,269523,434246	Hdac6,Herc2,Hsp90ab1,Hsp90aa1,Anapc1,Rela,Ube2l3,Uba1,Pin1,Med24,Cul3,Cdc23,Anapc16,Anapc7,Med12,Ppil2,Cdc26,Cul7,Med31,Med23,Ubr5,Cand1,Trim2,Trim7,Cdk9,Med21,Ogt,Rnf20,Mta1,Ivns1abp,Zfp598,Wac,Ubxn1,Rnf40,Vcp,Trim72
14_Member	GO Biological Processes	GO:0051603	proteolysis involved in cellular protein catabolic process	-5.30161	-3.07265	35/756	11836,12488,14775,15185,15204,15516,17222,18854,22195,22201,26554,27061,52563,56317,56637,66440,66515,66881,66887,74256,80890,100756,108155,109331,116870,213753,225131,225896,233900,236733,269523,270166,320011,386649,434246	Araf,Cd2ap,Gpx1,Hdac6,Herc2,Hsp90ab1,Anapc1,Pml,Ube2l3,Uba1,Cul3,Bcap31,Cdc23,Anapc7,Gsk3b,Cdc26,Cul7,Pcyox1,Lonp2,Cyld,Trim2,Usp30,Ogt,Rnf20,Mta1,Zfp598,Wac,Ubxn1,Rnf40,Usp11,Vcp,Clpx,Uggt1,Nsfl1c,Trim72
14_Member	GO Biological Processes	GO:0019941	modification-dependent protein catabolic process	-5.20782	-2.99397	31/635	11836,12488,15185,15204,15516,17222,18854,22195,22201,26554,27061,52563,56317,56637,66440,66515,66881,74256,80890,100756,108155,109331,116870,213753,225131,225896,233900,236733,269523,386649,434246	Araf,Cd2ap,Hdac6,Herc2,Hsp90ab1,Anapc1,Pml,Ube2l3,Uba1,Cul3,Bcap31,Cdc23,Anapc7,Gsk3b,Cdc26,Cul7,Pcyox1,Cyld,Trim2,Usp30,Ogt,Rnf20,Mta1,Zfp598,Wac,Ubxn1,Rnf40,Usp11,Vcp,Nsfl1c,Trim72
14_Member	GO Biological Processes	GO:0043632	modification-dependent macromolecule catabolic process	-5.07287	-2.88074	31/645	11836,12488,15185,15204,15516,17222,18854,22195,22201,26554,27061,52563,56317,56637,66440,66515,66881,74256,80890,100756,108155,109331,116870,213753,225131,225896,233900,236733,269523,386649,434246	Araf,Cd2ap,Hdac6,Herc2,Hsp90ab1,Anapc1,Pml,Ube2l3,Uba1,Cul3,Bcap31,Cdc23,Anapc7,Gsk3b,Cdc26,Cul7,Pcyox1,Cyld,Trim2,Usp30,Ogt,Rnf20,Mta1,Zfp598,Wac,Ubxn1,Rnf40,Usp11,Vcp,Nsfl1c,Trim72
14_Member	GO Biological Processes	GO:0006511	ubiquitin-dependent protein catabolic process	-4.92907	-2.76431	30/624	11836,12488,15185,15204,15516,17222,18854,22195,22201,26554,27061,52563,56317,56637,66440,66515,74256,80890,100756,108155,109331,116870,213753,225131,225896,233900,236733,269523,386649,434246	Araf,Cd2ap,Hdac6,Herc2,Hsp90ab1,Anapc1,Pml,Ube2l3,Uba1,Cul3,Bcap31,Cdc23,Anapc7,Gsk3b,Cdc26,Cul7,Cyld,Trim2,Usp30,Ogt,Rnf20,Mta1,Zfp598,Wac,Ubxn1,Rnf40,Usp11,Vcp,Nsfl1c,Trim72
14_Member	GO Biological Processes	GO:0010498	proteasomal protein catabolic process	-4.01651	-2.06691	24/502	11836,12488,14775,15204,15516,17222,18854,26554,27061,52563,56317,56637,66440,80890,108155,116870,213753,225131,225896,233900,269523,320011,386649,434246	Araf,Cd2ap,Gpx1,Herc2,Hsp90ab1,Anapc1,Pml,Cul3,Bcap31,Cdc23,Anapc7,Gsk3b,Cdc26,Trim2,Ogt,Mta1,Zfp598,Wac,Ubxn1,Rnf40,Vcp,Uggt1,Nsfl1c,Trim72
14_Member	GO Biological Processes	GO:0042176	regulation of protein catabolic process	-3.85312	-1.94661	20/389	11836,14775,15516,15519,18195,18854,19684,19697,23988,27061,56440,56637,65114,93960,101240,108155,225131,225896,233900,269523	Araf,Gpx1,Hsp90ab1,Hsp90aa1,Nsf,Pml,Rdx,Rela,Pin1,Bcap31,Snx1,Gsk3b,Vps35,Nkd1,Wdr91,Ogt,Wac,Ubxn1,Rnf40,Vcp
14_Member	GO Biological Processes	GO:0043161	proteasome-mediated ubiquitin-dependent protein catabolic process	-3.83493	-1.93671	21/421	11836,12488,15204,15516,17222,18854,26554,27061,52563,56317,56637,66440,80890,108155,116870,213753,225131,225896,269523,386649,434246	Araf,Cd2ap,Herc2,Hsp90ab1,Anapc1,Pml,Cul3,Bcap31,Cdc23,Anapc7,Gsk3b,Cdc26,Trim2,Ogt,Mta1,Zfp598,Wac,Ubxn1,Vcp,Nsfl1c,Trim72
14_Member	GO Biological Processes	GO:1903362	regulation of cellular protein catabolic process	-3.81003	-1.91716	15/246	11836,14775,15516,15519,18854,19684,27061,56637,65114,101240,108155,225131,225896,233900,269523	Araf,Gpx1,Hsp90ab1,Hsp90aa1,Pml,Rdx,Bcap31,Gsk3b,Vps35,Wdr91,Ogt,Wac,Ubxn1,Rnf40,Vcp
14_Member	GO Biological Processes	GO:0009895	negative regulation of catabolic process	-2.72868	-1.09669	15/313	15516,18854,19697,23988,52477,59027,64930,65114,72416,100756,108155,216963,225131,225896,380773	Hsp90ab1,Pml,Rela,Pin1,Angel2,Nampt,Tsc1,Vps35,Lrpprc,Usp30,Ogt,Git1,Wac,Ubxn1,Slirp
14_Member	GO Biological Processes	GO:0042177	negative regulation of protein catabolic process	-2.4717	-0.902321	8/122	15516,18854,19697,23988,65114,108155,225131,225896	Hsp90ab1,Pml,Rela,Pin1,Vps35,Ogt,Wac,Ubxn1
14_Member	GO Biological Processes	GO:0061136	regulation of proteasomal protein catabolic process	-2.41363	-0.86399	10/181	11836,14775,15516,27061,56637,108155,225131,225896,233900,269523	Araf,Gpx1,Hsp90ab1,Bcap31,Gsk3b,Ogt,Wac,Ubxn1,Rnf40,Vcp
14_Member	GO Biological Processes	GO:2000059	negative regulation of ubiquitin-dependent protein catabolic process	-2.40727	-0.861631	5/52	15516,18854,108155,225131,225896	Hsp90ab1,Pml,Ogt,Wac,Ubxn1
14_Member	GO Biological Processes	GO:1903050	regulation of proteolysis involved in cellular protein catabolic process	-2.36429	-0.828888	11/214	11836,14775,15516,18854,27061,56637,108155,225131,225896,233900,269523	Araf,Gpx1,Hsp90ab1,Pml,Bcap31,Gsk3b,Ogt,Wac,Ubxn1,Rnf40,Vcp
14_Member	GO Biological Processes	GO:0031330	negative regulation of cellular catabolic process	-2.3357	-0.807249	12/247	15516,18854,52477,59027,64930,65114,72416,100756,108155,225131,225896,380773	Hsp90ab1,Pml,Angel2,Nampt,Tsc1,Vps35,Lrpprc,Usp30,Ogt,Wac,Ubxn1,Slirp
14_Member	GO Biological Processes	GO:1903363	negative regulation of cellular protein catabolic process	-2.33255	-0.805143	6/77	15516,18854,65114,108155,225131,225896	Hsp90ab1,Pml,Vps35,Ogt,Wac,Ubxn1
14_Member	GO Biological Processes	GO:0032434	regulation of proteasomal ubiquitin-dependent protein catabolic process	-2.22656	-0.723405	8/134	11836,15516,27061,56637,108155,225131,225896,269523	Araf,Hsp90ab1,Bcap31,Gsk3b,Ogt,Wac,Ubxn1,Vcp
14_Member	GO Biological Processes	GO:2000058	regulation of ubiquitin-dependent protein catabolic process	-2.22149	-0.71977	9/163	11836,15516,18854,27061,56637,108155,225131,225896,269523	Araf,Hsp90ab1,Pml,Bcap31,Gsk3b,Ogt,Wac,Ubxn1,Vcp
14_Member	GO Biological Processes	GO:0032435	negative regulation of proteasomal ubiquitin-dependent protein catabolic process	-2.19362	-0.702573	4/37	15516,108155,225131,225896	Hsp90ab1,Ogt,Wac,Ubxn1
15_Summary	Reactome Gene Sets	R-MMU-1428517	The citric acid (TCA) cycle and respiratory electron transport	-6.45469	-4.07028	16/169	11429,11946,11949,11957,17992,18293,20916,20917,56451,67273,68202,68263,68342,72416,226646,227197,11545,11964,17685,18648,26395,50799,53893,74006,108155,209692,216963,269523,270166,70673,14381,18984,56637,67041,13191,14775,15182,16438,433759,11938,15108,108664,22195,22201,117198,19082,19697	Aco2,Atp5a1,Atp5c1,Atp5j,Ndufa4,Ogdh,Sucla2,Suclg2,Suclg1,Ndufa10,Ndufa5,Pdhb,Ndufb10,Lrpprc,Ndufs2,Ndufs1,Parp1,Atp6v1a,Msh2,Pgam1,Map2k1,Slc25a13,Nudt5,Dnm1l,Ogt,Dhtkd1,Git1,Vcp,Clpx,Prdm16,G6pdx,Por,Gsk3b,Oxct1,Dctn1,Gpx1,Hdac2,Itpr1,Hdac1,Atp2a2,Hsd17b10,Atp6v1h,Ube2l3,Uba1,Ivns1abp,Prkag1,Rela
15_Member	Reactome Gene Sets	R-MMU-1428517	The citric acid (TCA) cycle and respiratory electron transport	-6.45469	-4.07028	16/169	11429,11946,11949,11957,17992,18293,20916,20917,56451,67273,68202,68263,68342,72416,226646,227197	Aco2,Atp5a1,Atp5c1,Atp5j,Ndufa4,Ogdh,Sucla2,Suclg2,Suclg1,Ndufa10,Ndufa5,Pdhb,Ndufb10,Lrpprc,Ndufs2,Ndufs1
15_Member	GO Biological Processes	GO:0046034	ATP metabolic process	-6.42894	-4.05	20/260	11545,11946,11949,11957,11964,17685,18293,18648,26395,50799,53893,67273,74006,108155,209692,216963,226646,227197,269523,270166	Parp1,Atp5a1,Atp5c1,Atp5j,Atp6v1a,Msh2,Ogdh,Pgam1,Map2k1,Slc25a13,Nudt5,Ndufa10,Dnm1l,Ogt,Dhtkd1,Git1,Ndufs2,Ndufs1,Vcp,Clpx
15_Member	GO Biological Processes	GO:0045333	cellular respiration	-6.3817	-4.01875	18/215	11429,11946,11949,11957,17685,18293,20916,20917,50799,56451,67273,68202,68263,70673,209692,226646,227197,269523	Aco2,Atp5a1,Atp5c1,Atp5j,Msh2,Ogdh,Sucla2,Suclg2,Slc25a13,Suclg1,Ndufa10,Ndufa5,Pdhb,Prdm16,Dhtkd1,Ndufs2,Ndufs1,Vcp
15_Member	GO Biological Processes	GO:0006091	generation of precursor metabolites and energy	-6.15028	-3.81273	26/428	11429,11946,11949,11957,14381,17685,17992,18293,18648,18984,20916,20917,50799,56451,56637,67041,67273,68202,68263,70673,108155,209692,216963,226646,227197,269523	Aco2,Atp5a1,Atp5c1,Atp5j,G6pdx,Msh2,Ndufa4,Ogdh,Pgam1,Por,Sucla2,Suclg2,Slc25a13,Suclg1,Gsk3b,Oxct1,Ndufa10,Ndufa5,Pdhb,Prdm16,Ogt,Dhtkd1,Git1,Ndufs2,Ndufs1,Vcp
15_Member	GO Biological Processes	GO:0009060	aerobic respiration	-5.99968	-3.67189	15/161	11429,11946,11949,11957,17685,18293,20916,20917,56451,67273,68263,209692,226646,227197,269523	Aco2,Atp5a1,Atp5c1,Atp5j,Msh2,Ogdh,Sucla2,Suclg2,Suclg1,Ndufa10,Pdhb,Dhtkd1,Ndufs2,Ndufs1,Vcp
15_Member	GO Biological Processes	GO:0015980	energy derivation by oxidation of organic compounds	-4.80129	-2.65598	19/305	11429,11946,11949,11957,17685,18293,20916,20917,50799,56451,56637,67273,68202,68263,70673,209692,226646,227197,269523	Aco2,Atp5a1,Atp5c1,Atp5j,Msh2,Ogdh,Sucla2,Suclg2,Slc25a13,Suclg1,Gsk3b,Ndufa10,Ndufa5,Pdhb,Prdm16,Dhtkd1,Ndufs2,Ndufs1,Vcp
15_Member	WikiPathways	WP1248	Oxidative phosphorylation	-4.63157	-2.54267	8/59	11946,11957,17992,67273,68202,68342,226646,227197	Atp5a1,Atp5j,Ndufa4,Ndufa10,Ndufa5,Ndufb10,Ndufs2,Ndufs1
15_Member	KEGG Pathway	ko05016	Huntington's disease	-4.41952	-2.38053	14/192	11946,11949,11957,13191,14775,15182,16438,17992,67273,68202,68342,226646,227197,433759	Atp5a1,Atp5c1,Atp5j,Dctn1,Gpx1,Hdac2,Itpr1,Ndufa4,Ndufa10,Ndufa5,Ndufb10,Ndufs2,Ndufs1,Hdac1
15_Member	KEGG Pathway	mmu05016	Huntington's disease	-4.41952	-2.38053	14/192	11946,11949,11957,13191,14775,15182,16438,17992,67273,68202,68342,226646,227197,433759	Atp5a1,Atp5c1,Atp5j,Dctn1,Gpx1,Hdac2,Itpr1,Ndufa4,Ndufa10,Ndufa5,Ndufb10,Ndufs2,Ndufs1,Hdac1
15_Member	KEGG Pathway	ko05010	Alzheimer's disease	-4.22791	-2.24255	13/175	11938,11946,11949,11957,15108,16438,17992,56637,67273,68202,68342,226646,227197	Atp2a2,Atp5a1,Atp5c1,Atp5j,Hsd17b10,Itpr1,Ndufa4,Gsk3b,Ndufa10,Ndufa5,Ndufb10,Ndufs2,Ndufs1
15_Member	KEGG Pathway	mmu05010	Alzheimer's disease	-4.22791	-2.24255	13/175	11938,11946,11949,11957,15108,16438,17992,56637,67273,68202,68342,226646,227197	Atp2a2,Atp5a1,Atp5c1,Atp5j,Hsd17b10,Itpr1,Ndufa4,Gsk3b,Ndufa10,Ndufa5,Ndufb10,Ndufs2,Ndufs1
15_Member	KEGG Pathway	ko00190	Oxidative phosphorylation	-4.04986	-2.09005	11/134	11946,11949,11957,11964,17992,67273,68202,68342,108664,226646,227197	Atp5a1,Atp5c1,Atp5j,Atp6v1a,Ndufa4,Ndufa10,Ndufa5,Ndufb10,Atp6v1h,Ndufs2,Ndufs1
15_Member	CORUM	CORUM:381	Respiratory chain complex I, mitochondrial	-4.04734	-2.08959	6/37	17992,67273,68202,68342,226646,227197	Ndufa4,Ndufa10,Ndufa5,Ndufb10,Ndufs2,Ndufs1
15_Member	CORUM	CORUM:382	Respiratory chain complex I, mitochondrial	-3.85176	-1.94661	6/40	17992,67273,68202,68342,226646,227197	Ndufa4,Ndufa10,Ndufa5,Ndufb10,Ndufs2,Ndufs1
15_Member	Reactome Gene Sets	R-MMU-163200	Respiratory electron transport, ATP synthesis by chemiosmotic coupling, and heat production by uncoupling proteins.	-3.84663	-1.94661	10/118	11946,11949,11957,17992,67273,68202,68342,72416,226646,227197	Atp5a1,Atp5c1,Atp5j,Ndufa4,Ndufa10,Ndufa5,Ndufb10,Lrpprc,Ndufs2,Ndufs1
15_Member	KEGG Pathway	mmu05012	Parkinson's disease	-3.77096	-1.89376	11/144	11946,11949,11957,17992,22195,22201,67273,68202,68342,226646,227197	Atp5a1,Atp5c1,Atp5j,Ndufa4,Ube2l3,Uba1,Ndufa10,Ndufa5,Ndufb10,Ndufs2,Ndufs1
15_Member	WikiPathways	WP295	Electron transport chain	-3.74713	-1.87671	9/99	11946,11949,11957,17992,67273,68202,68342,226646,227197	Atp5a1,Atp5c1,Atp5j,Ndufa4,Ndufa10,Ndufa5,Ndufb10,Ndufs2,Ndufs1
15_Member	KEGG Pathway	mmu00190	Oxidative phosphorylation	-3.29575	-1.52426	12/190	11946,11949,11957,11964,17992,67273,68202,68342,108664,117198,226646,227197	Atp5a1,Atp5c1,Atp5j,Atp6v1a,Ndufa4,Ndufa10,Ndufa5,Ndufb10,Atp6v1h,Ivns1abp,Ndufs2,Ndufs1
15_Member	GO Biological Processes	GO:0006119	oxidative phosphorylation	-2.67846	-1.06013	8/113	11946,11949,11957,17685,67273,226646,227197,269523	Atp5a1,Atp5c1,Atp5j,Msh2,Ndufa10,Ndufs2,Ndufs1,Vcp
15_Member	Reactome Gene Sets	R-MMU-611105	Respiratory electron transport	-2.52876	-0.943084	7/94	17992,67273,68202,68342,72416,226646,227197	Ndufa4,Ndufa10,Ndufa5,Ndufb10,Lrpprc,Ndufs2,Ndufs1
15_Member	KEGG Pathway	ko04932	Non-alcoholic fatty liver disease (NAFLD)	-2.43727	-0.874573	9/151	17992,19082,19697,56637,67273,68202,68342,226646,227197	Ndufa4,Prkag1,Rela,Gsk3b,Ndufa10,Ndufa5,Ndufb10,Ndufs2,Ndufs1
15_Member	GO Biological Processes	GO:0010257	NADH dehydrogenase complex assembly	-2.23571	-0.730513	5/57	67273,68202,68342,226646,227197	Ndufa10,Ndufa5,Ndufb10,Ndufs2,Ndufs1
15_Member	GO Biological Processes	GO:0032981	mitochondrial respiratory chain complex I assembly	-2.23571	-0.730513	5/57	67273,68202,68342,226646,227197	Ndufa10,Ndufa5,Ndufb10,Ndufs2,Ndufs1
15_Member	Reactome Gene Sets	R-MMU-6799198	Complex I biogenesis	-2.23571	-0.730513	5/57	67273,68202,68342,226646,227197	Ndufa10,Ndufa5,Ndufb10,Ndufs2,Ndufs1
15_Member	KEGG Pathway	mmu04932	Non-alcoholic fatty liver disease (NAFLD)	-2.05866	-0.606556	9/173	17992,19082,19697,56637,67273,68202,68342,226646,227197	Ndufa4,Prkag1,Rela,Gsk3b,Ndufa10,Ndufa5,Ndufb10,Ndufs2,Ndufs1
16_Summary	Reactome Gene Sets	R-MMU-2262752	Cellular responses to stress	-6.3958	-4.02739	29/499	11964,13191,13424,14228,14775,14776,14870,14958,15185,15260,15516,15519,17222,17992,19069,20867,26554,52563,52717,56317,56637,66440,67384,72416,108664,170644,227720,269523,269966	Atp6v1a,Dctn1,Dync1h1,Fkbp4,Gpx1,Gpx2,Gstp1,H1f0,Hdac6,Hira,Hsp90ab1,Hsp90aa1,Anapc1,Ndufa4,Nup88,Stip1,Cul3,Cdc23,Anapc16,Anapc7,Gsk3b,Cdc26,Bag4,Lrpprc,Atp6v1h,Ubn1,Nup214,Vcp,Nup98
16_Member	Reactome Gene Sets	R-MMU-2262752	Cellular responses to stress	-6.3958	-4.02739	29/499	11964,13191,13424,14228,14775,14776,14870,14958,15185,15260,15516,15519,17222,17992,19069,20867,26554,52563,52717,56317,56637,66440,67384,72416,108664,170644,227720,269523,269966	Atp6v1a,Dctn1,Dync1h1,Fkbp4,Gpx1,Gpx2,Gstp1,H1f0,Hdac6,Hira,Hsp90ab1,Hsp90aa1,Anapc1,Ndufa4,Nup88,Stip1,Cul3,Cdc23,Anapc16,Anapc7,Gsk3b,Cdc26,Bag4,Lrpprc,Atp6v1h,Ubn1,Nup214,Vcp,Nup98
16_Member	Reactome Gene Sets	R-MMU-8953897	Cellular responses to stimuli	-6.34225	-3.98964	29/502	11964,13191,13424,14228,14775,14776,14870,14958,15185,15260,15516,15519,17222,17992,19069,20867,26554,52563,52717,56317,56637,66440,67384,72416,108664,170644,227720,269523,269966	Atp6v1a,Dctn1,Dync1h1,Fkbp4,Gpx1,Gpx2,Gstp1,H1f0,Hdac6,Hira,Hsp90ab1,Hsp90aa1,Anapc1,Ndufa4,Nup88,Stip1,Cul3,Cdc23,Anapc16,Anapc7,Gsk3b,Cdc26,Bag4,Lrpprc,Atp6v1h,Ubn1,Nup214,Vcp,Nup98
17_Summary	WikiPathways	WP662	Amino acid metabolism	-6.27258	-3.92505	12/96	11429,11898,15107,17850,18293,19125,22375,27053,56451,56454,69719,104112,20916,66128,108156,270685,55936,69051,15108	Aco2,Ass1,Hadh,Mmut,Ogdh,Prodh,Wars,Asns,Suclg1,Aldh18a1,Cad,Acly,Sucla2,Mrps36,Mthfd1,Mthfd1l,Ctps2,Pycr2,Hsd17b10
17_Member	WikiPathways	WP662	Amino acid metabolism	-6.27258	-3.92505	12/96	11429,11898,15107,17850,18293,19125,22375,27053,56451,56454,69719,104112	Aco2,Ass1,Hadh,Mmut,Ogdh,Prodh,Wars,Asns,Suclg1,Aldh18a1,Cad,Acly
17_Member	GO Biological Processes	GO:0043648	dicarboxylic acid metabolic process	-5.03779	-2.85613	10/86	11898,18293,19125,20916,56451,56454,66128,104112,108156,270685	Ass1,Ogdh,Prodh,Sucla2,Suclg1,Aldh18a1,Mrps36,Acly,Mthfd1,Mthfd1l
17_Member	GO Biological Processes	GO:0009064	glutamine family amino acid metabolic process	-3.52162	-1.68207	7/64	11898,19125,27053,55936,56454,69051,69719	Ass1,Prodh,Asns,Ctps2,Aldh18a1,Pycr2,Cad
17_Member	GO Biological Processes	GO:0000052	citrulline metabolic process	-3.37161	-1.58789	3/8	11898,56454,69719	Ass1,Aldh18a1,Cad
17_Member	GO Biological Processes	GO:0006560	proline metabolic process	-3.05371	-1.33753	3/10	19125,56454,69051	Prodh,Aldh18a1,Pycr2
17_Member	GO Biological Processes	GO:1901607	alpha-amino acid biosynthetic process	-3.00142	-1.30484	6/57	11898,27053,56454,69051,69719,108156	Ass1,Asns,Aldh18a1,Pycr2,Cad,Mthfd1
17_Member	GO Biological Processes	GO:0008652	cellular amino acid biosynthetic process	-2.73761	-1.10296	6/64	11898,27053,56454,69051,69719,108156	Ass1,Asns,Aldh18a1,Pycr2,Cad,Mthfd1
17_Member	GO Biological Processes	GO:0009084	glutamine family amino acid biosynthetic process	-2.5979	-0.998015	3/14	11898,56454,69051	Ass1,Aldh18a1,Pycr2
17_Member	GO Biological Processes	GO:1901605	alpha-amino acid metabolic process	-2.48257	-0.910665	10/177	11898,15108,17850,19125,27053,55936,56454,69051,69719,108156	Ass1,Hsd17b10,Mmut,Prodh,Asns,Ctps2,Aldh18a1,Pycr2,Cad,Mthfd1
18_Summary	Reactome Gene Sets	R-MMU-9013406	RHOQ GTPase cycle	-5.9839	-3.66481	9/53	26431,50768,54126,70497,73178,105782,216963,217866,224105,18481,71409,101240,108100,11308,50884,76884,227377,13518	Git2,Dlc1,Arhgef7,Arhgap17,Wasl,Scrib,Git1,Cdc42bpb,Pak2,Pak3,Fmnl2,Wdr91,Baiap2,Abi1,Nckap1,Cyfip2,Farp2,Dst
18_Member	Reactome Gene Sets	R-MMU-9013406	RHOQ GTPase cycle	-5.9839	-3.66481	9/53	26431,50768,54126,70497,73178,105782,216963,217866,224105	Git2,Dlc1,Arhgef7,Arhgap17,Wasl,Scrib,Git1,Cdc42bpb,Pak2
18_Member	Reactome Gene Sets	R-MMU-9013409	RHOJ GTPase cycle	-5.38803	-3.13943	8/47	18481,26431,54126,73178,105782,216963,217866,224105	Pak3,Git2,Arhgef7,Wasl,Scrib,Git1,Cdc42bpb,Pak2
18_Member	Reactome Gene Sets	R-MMU-9013148	CDC42 GTPase cycle	-5.33181	-3.0872	13/138	18481,26431,50768,54126,70497,71409,73178,101240,105782,108100,216963,217866,224105	Pak3,Git2,Dlc1,Arhgef7,Arhgap17,Fmnl2,Wasl,Wdr91,Scrib,Baiap2,Git1,Cdc42bpb,Pak2
18_Member	CORUM	CORUM:931	Scrib-Git1-Arhgef7 complex	-5.08695	-2.89117	3/3	54126,105782,216963	Arhgef7,Scrib,Git1
18_Member	Reactome Gene Sets	R-MMU-9013149	RAC1 GTPase cycle	-4.46609	-2.41706	13/166	11308,18481,26431,50768,50884,54126,70497,73178,76884,108100,216963,224105,227377	Abi1,Pak3,Git2,Dlc1,Nckap1,Arhgef7,Arhgap17,Wasl,Cyfip2,Baiap2,Git1,Pak2,Farp2
18_Member	Reactome Gene Sets	R-MMU-9013424	RHOV GTPase cycle	-4.26282	-2.26634	6/34	13518,26431,54126,73178,216963,224105	Dst,Git2,Arhgef7,Wasl,Git1,Pak2
18_Member	Reactome Gene Sets	R-MMU-9013420	RHOU GTPase cycle	-4.18855	-2.20537	6/35	13518,18481,26431,54126,216963,224105	Dst,Pak3,Git2,Arhgef7,Git1,Pak2
18_Member	Reactome Gene Sets	R-MMU-3928664	Ephrin signaling	-3.49881	-1.66549	4/17	18481,54126,216963,224105	Pak3,Arhgef7,Git1,Pak2
18_Member	Reactome Gene Sets	R-MMU-9013423	RAC3 GTPase cycle	-2.77854	-1.134	7/85	11308,26431,50884,70497,108100,216963,224105	Abi1,Git2,Nckap1,Arhgap17,Baiap2,Git1,Pak2
18_Member	Reactome Gene Sets	R-MMU-9013404	RAC2 GTPase cycle	-2.22532	-0.72288	6/81	11308,26431,50884,70497,216963,224105	Abi1,Git2,Nckap1,Arhgap17,Git1,Pak2
19_Summary	GO Biological Processes	GO:0006520	cellular amino acid metabolic process	-5.9539	-3.64035	19/254	11898,12040,15108,17850,19125,20226,22375,27053,55936,56454,69051,69719,85305,104776,108156,110960,216443,234734,353172,14911,72133,98956,211064,227682,12181,17975,19697,56463,72554,101861,101985	Ass1,Bckdhb,Hsd17b10,Mmut,Prodh,Sars,Wars,Asns,Ctps2,Aldh18a1,Pycr2,Cad,Kars,Aldh6a1,Mthfd1,Tars,Mars1,Aars,Gars,Thumpd3,Trub1,Nat10,Alkbh1,Trub2,Bop1,Ncl,Rela,Snd1,Utp14a,Ints4,Usb1
19_Member	GO Biological Processes	GO:0006520	cellular amino acid metabolic process	-5.9539	-3.64035	19/254	11898,12040,15108,17850,19125,20226,22375,27053,55936,56454,69051,69719,85305,104776,108156,110960,216443,234734,353172	Ass1,Bckdhb,Hsd17b10,Mmut,Prodh,Sars,Wars,Asns,Ctps2,Aldh18a1,Pycr2,Cad,Kars,Aldh6a1,Mthfd1,Tars,Mars1,Aars,Gars
19_Member	GO Biological Processes	GO:0006418	tRNA aminoacylation for protein translation	-4.86364	-2.70546	7/40	20226,22375,85305,110960,216443,234734,353172	Sars,Wars,Kars,Tars,Mars1,Aars,Gars
19_Member	GO Biological Processes	GO:0043039	tRNA aminoacylation	-4.64864	-2.5504	7/43	20226,22375,85305,110960,216443,234734,353172	Sars,Wars,Kars,Tars,Mars1,Aars,Gars
19_Member	GO Biological Processes	GO:0043038	amino acid activation	-4.58094	-2.49756	7/44	20226,22375,85305,110960,216443,234734,353172	Sars,Wars,Kars,Tars,Mars1,Aars,Gars
19_Member	GO Biological Processes	GO:0006399	tRNA metabolic process	-4.41169	-2.37763	13/168	14911,15108,20226,22375,72133,85305,98956,110960,211064,216443,227682,234734,353172	Thumpd3,Hsd17b10,Sars,Wars,Trub1,Kars,Nat10,Tars,Alkbh1,Mars1,Trub2,Aars,Gars
19_Member	KEGG Pathway	ko00970	Aminoacyl-tRNA biosynthesis	-3.43844	-1.62031	7/66	20226,22375,85305,110960,216443,234734,353172	Sars,Wars,Kars,Tars,Mars1,Aars,Gars
19_Member	KEGG Pathway	mmu00970	Aminoacyl-tRNA biosynthesis	-3.39802	-1.59455	7/67	20226,22375,85305,110960,216443,234734,353172	Sars,Wars,Kars,Tars,Mars1,Aars,Gars
19_Member	GO Biological Processes	GO:0034660	ncRNA metabolic process	-2.9755	-1.28453	20/456	12181,14911,15108,17975,19697,20226,22375,56463,72133,72554,85305,98956,101861,101985,110960,211064,216443,227682,234734,353172	Bop1,Thumpd3,Hsd17b10,Ncl,Rela,Sars,Wars,Snd1,Trub1,Utp14a,Kars,Nat10,Ints4,Usb1,Tars,Alkbh1,Mars1,Trub2,Aars,Gars
20_Summary	GO Biological Processes	GO:0031329	regulation of cellular catabolic process	-5.72903	-3.42472	36/755	11792,11836,14775,15185,15516,15519,16151,18854,18983,19684,26395,26409,26926,27061,52477,56637,59027,64930,65114,66887,67773,69125,72416,74006,100756,101240,108155,208922,216963,225131,225896,227331,232791,233900,269523,380773,11363,12934,15254,18984,22240,53893,56463,70025,104776,18195,56440,93960	Apex1,Araf,Gpx1,Hdac6,Hsp90ab1,Hsp90aa1,Ikbkg,Pml,Cnot7,Rdx,Map2k1,Map3k7,Aifm1,Bcap31,Angel2,Gsk3b,Nampt,Tsc1,Vps35,Lonp2,Kat8,Cnot8,Lrpprc,Dnm1l,Usp30,Wdr91,Ogt,Cpeb3,Git1,Wac,Ubxn1,Gigyf2,Cnot3,Rnf40,Vcp,Slirp,Acadl,Dpysl2,Hint1,Por,Dpysl3,Nudt5,Snd1,Acot7,Aldh6a1,Nsf,Snx1,Nkd1
20_Member	GO Biological Processes	GO:0031329	regulation of cellular catabolic process	-5.72903	-3.42472	36/755	11792,11836,14775,15185,15516,15519,16151,18854,18983,19684,26395,26409,26926,27061,52477,56637,59027,64930,65114,66887,67773,69125,72416,74006,100756,101240,108155,208922,216963,225131,225896,227331,232791,233900,269523,380773	Apex1,Araf,Gpx1,Hdac6,Hsp90ab1,Hsp90aa1,Ikbkg,Pml,Cnot7,Rdx,Map2k1,Map3k7,Aifm1,Bcap31,Angel2,Gsk3b,Nampt,Tsc1,Vps35,Lonp2,Kat8,Cnot8,Lrpprc,Dnm1l,Usp30,Wdr91,Ogt,Cpeb3,Git1,Wac,Ubxn1,Gigyf2,Cnot3,Rnf40,Vcp,Slirp
20_Member	GO Biological Processes	GO:0044270	cellular nitrogen compound catabolic process	-3.40547	-1.59811	20/421	11363,11792,12934,15254,18983,18984,22240,26926,52477,53893,56463,69125,70025,72416,104776,208922,227331,232791,269523,380773	Acadl,Apex1,Dpysl2,Hint1,Cnot7,Por,Dpysl3,Aifm1,Angel2,Nudt5,Snd1,Cnot8,Acot7,Lrpprc,Aldh6a1,Cpeb3,Gigyf2,Cnot3,Vcp,Slirp
20_Member	GO Biological Processes	GO:0009896	positive regulation of catabolic process	-2.92703	-1.24762	21/494	15519,16151,18195,18983,19684,26395,26409,27061,56440,56637,64930,65114,69125,93960,208922,216963,225131,227331,232791,233900,269523	Hsp90aa1,Ikbkg,Nsf,Cnot7,Rdx,Map2k1,Map3k7,Bcap31,Snx1,Gsk3b,Tsc1,Vps35,Cnot8,Nkd1,Cpeb3,Git1,Wac,Gigyf2,Cnot3,Rnf40,Vcp
20_Member	GO Biological Processes	GO:0046700	heterocycle catabolic process	-2.6021	-0.998015	18/422	11792,12934,15254,18983,22240,26926,52477,53893,56463,69125,70025,72416,104776,208922,227331,232791,269523,380773	Apex1,Dpysl2,Hint1,Cnot7,Dpysl3,Aifm1,Angel2,Nudt5,Snd1,Cnot8,Acot7,Lrpprc,Aldh6a1,Cpeb3,Gigyf2,Cnot3,Vcp,Slirp
20_Member	GO Biological Processes	GO:0031331	positive regulation of cellular catabolic process	-2.56935	-0.976224	18/425	15519,16151,18983,19684,26395,26409,27061,56637,64930,65114,69125,208922,216963,225131,227331,232791,233900,269523	Hsp90aa1,Ikbkg,Cnot7,Rdx,Map2k1,Map3k7,Bcap31,Gsk3b,Tsc1,Vps35,Cnot8,Cpeb3,Git1,Wac,Gigyf2,Cnot3,Rnf40,Vcp
20_Member	GO Biological Processes	GO:1901361	organic cyclic compound catabolic process	-2.12303	-0.653244	18/470	11792,12934,15254,18983,22240,26926,52477,53893,56463,69125,70025,72416,104776,208922,227331,232791,269523,380773	Apex1,Dpysl2,Hint1,Cnot7,Dpysl3,Aifm1,Angel2,Nudt5,Snd1,Cnot8,Acot7,Lrpprc,Aldh6a1,Cpeb3,Gigyf2,Cnot3,Vcp,Slirp
