# Supplementary material for: MITF activity is regulated by a direct interaction with RAF proteins in melanoma cells
Source: Commun Biol. 2022 Jan 28;5:101. doi: 10.1038/s42003-022-03049-w (PMC8799692; doi:10.1038/s42003-022-03049-w)
Supplement: Supplementary file 6 — Supplementary Data 3 [file 42003_2022_3049_MOESM6_ESM.xlsx]

## Sheet: 99 selected targets
69 ARAF partners enriched in ARAF only cells							15 ARAF partners commonly found in Zhang et al.							15 ARAF partners exclusively found in ARAF only cells
prot ID	name	MW(kDa)	ratio	peptide used	pvalue		prot ID	name	MW(kDa)	ratio	peptide used	pvalue		prot ID	name	MW(kDa)	ratio	peptide used
Q91XE4	Acy3	35.3	124.299	50	1.83548e-10		O35887	Calu	37.1	2.05034	49	0.00845432		Q3UH66	Wnk2	227.5	1000	135
P26187	Mgmt	22.4	80.1806	14	4.05546e-06		O88477	Igf2bp1	63.5	0.001	21			Q5SQX6	Cyfip2	145.7	1000	16
Q68FF6	Git1	85.3	15.6465	109	3.20713e-11		P10126	Eef1a1	50.1	2.55612	225	0.00235293		A2A9R3	Mageb4	60.9	1000	15
Q9ES28	Arhgef7	97.1	15.5058	189	3.62783e-25		P17182	Eno1	47.1	2.0773	125	0.00696342		Q80UE6	Wnk4	132.4	1000	15
Q61081	Cdc37	44.6	12.1031	290	1.93708e-33		P20029	Hspa5	72.4	0.829479	485	0.274273		P26043	Rdx	68.5	1000	14
Q61666	Hira	111.8	12.0147	291	6.32455e-45		P30416	Fkbp4	51.6	3.71968	126	1.73455e-06		Q60676	Ppp5c	56.9	1000	14
Q4G0F8	Ubn1	122.3	10.8372	276	9.31979e-52		P46471	Psmc2	48.6	1.79551	59	0.0448103		Q8R0W1	Cipc	46.3	1000	14
Q8K4B0	Mta1	80.8	10.4151	97	1.14708e-21		P51881	Slc25a5	32.9	1.91039	59	0.154875		Q9WTP2	Spry4	32.5	1000	12
Q8BKX1	Baiap2	59.2	10.3802	235	9.68676e-26		P60122	Ruvbl1	50.2	1.12291	190	0.653294		Q80Y14	Glrx5	16.3	1000	10
Q8CIN4	Pak2	57.9	10.3705	114	1.29867e-21		Q02257	Jup	81.8	4.42298	33	0.00101779		P37040	Por	77	1000	8
Q08509	Eps8	91.7	10.2958	248	2.7464e-36		Q68FL6	Mars	101.4	3.39238	96	2.32066e-10		P47879	Igfbp4	27.8	1000	5
P80316	Cct5	59.6	9.63034	280	1.85984e-48		Q8BFR5	Tufm	49.5	2.78969	215	9.72125e-12		Q08874	Mitf	58.6	1000	5
Q80U72	Scrib	174.1	8.76463	116	3.70858e-20		Q9D880	Timm50	39.8	1.55816	9	0.0122226		Q61036	Pak3	62.4	1000	5
Q9CPN8	Igf2bp3	63.6	8.18138	335	9.80831e-58		Q9QYJ0	Dnaja2	45.7	3.30871	25	0.0211327		Q6PD28	Ppp2r5b	57.3	1000	5
B2RQC6	Cad	243.2	7.98999	286	1.06337e-42		Q9Z0X1	Aifm1	66.8	4.66014	43	1.86573e-06		Q8VHJ5	Mark1	88.3	1000	4
P07901	Hsp90aa1	84.8	7.40573	329	2.48019e-33
Q99LQ1	Mbip	38.3	6.9455	83	2.09973e-17
Q6P2K6	Smek1	93.8	6.69462	9	0.000223712
O35387	Hax1	31.7	6.47386	9	0.000680571
Q60790	Rasa3	96	6.17781	92	3.86229e-14
Q923J1	Trpm7	212.4	5.77862	205	3.45166e-33
P80318	Cct3	60.6	5.61342	190	3.40366e-13
Q8VDY9	Caap1	37.8	5.35145	72	5.02728e-07
Q9R0Z9	Dlc1	123.4	5.1314	31	0.000653107
Q60597	Ogdh	116.4	5.05887	1127	3.1559e-29
Q8CBW3	Abi1	52.3	4.99548	9	0.000668153
Q64512	Ptpn13	270.3	4.92659	118	1.01712e-22
Q6PDQ2	Chd4	217.8	4.89642	324	3.18474e-28
Q3UIA2	Arhgap17	92.2	4.79066	41	2.02746e-05
Q8CID0	Csrp2bp	88.2	4.75615	92	1.30167e-11
Q9JLQ2	Git2	78.8	4.5997	85	0.000595211
Q80TQ2	Cyld	106.6	4.51747	95	1.71737e-05
P16460	Ass1	46.6	3.93729	95	7.21139e-08
Q9CQV8	Ywhab	28.1	3.92759	45	2.24767e-07
Q8VDN2	Atp1a1	113	3.79103	120	7.63081e-12
Q80UW5	Cdc42bpg	172.1	3.63091	31	1.26184e-05
Q04735	Cdk16	55.9	3.40786	314	2.20127e-19
Q6PB66	Lrpprc	156.6	3.31311	118	2.94127e-14
Q8R1A4	Dock7	241.4	3.21537	321	1.02915e-19
P51954	Nek1	136.7	3.17122	125	7.67148e-08
Q60864	Stip1	62.6	3.13529	189	8.32093e-14
P63038	Hspd1	61	3.13161	413	2.5149e-13
O54790	Mafg	17.9	3.04873	54	0.000123476
P58069	Rasa2	96.4	2.98202	24	9.59879e-06
Q8CEC0	Nup88	84.9	2.94331	140	6.12952e-10
P63101	Ywhaz	27.8	2.91534	130	5.37118e-05
Q9CZW5	Tomm70a	67.6	2.80641	80	2.04116e-06
Q8CGY8	Ogt	117	2.78663	234	7.24774e-09
Q9ESZ8	Gtf2i	112.3	2.77901	165	1.51116e-12
Q3U319	Rnf40	114	2.74108	408	3.86229e-14
Q80TP3	Ubr5	308.4	2.71001	132	2.28115e-11
Q9D1P2	Kat8	52.6	2.61206	115	2.52324e-06
O09106	Hdac1	55.1	2.50611	100	0.000193362
P11103	Parp1	113.1	2.49521	205	2.70035e-07
P27773	Pdia3	56.7	2.48685	257	3.41342e-09
P09405	Ncl	76.7	2.41306	610	7.59545e-10
Q8K224	Nat10	115.4	2.3339	244	4.19519e-09
Q03141	Mark3	84.4	2.32843	118	2.9653e-10
Q80XQ2	Tbc1d5	91.8	2.32219	303	6.69381e-06
Q91ZU6	Dst	834.2	2.32083	118	2.93414e-08
Q60953	Pml	98.2	2.28103	250	5.57008e-06
P63321	Rala	23.6	2.24657	27	0.000167493
Q9JLV5	Cul3	88.9	2.24352	193	1.32525e-06
Q99NH2	Pard3	149.1	2.1802	131	1.40951e-07
Q9JHU4	Dync1h1	532	2.11974	393	5.13219e-10
Q9QYH6	Maged1	85.7	2.11051	165	1.49634e-07
Q8CI51	Pdlim5	63.3	2.10604	116	3.48594e-06
Q61768	Kif5b	109.6	2.09801	135	2.61544e-06
Q80YQ2	Med23	156.1	2.0155	113	0.000147201
