# Supplementary material for: MITF activity is regulated by a direct interaction with RAF proteins in melanoma cells
Source: Commun Biol. 2022 Jan 28;5:101. doi: 10.1038/s42003-022-03049-w (PMC8799692; doi:10.1038/s42003-022-03049-w)
Supplement: Supplementary file 7 — Supplementary Data 4 [file 42003_2022_3049_MOESM7_ESM.xlsx]

## Sheet: fig 1c
time	si ctl	si ctl	si ctl	si ctl	si ARAF	si ARAF	si ARAF	si ARAF	siMitf1	siMitf1	siMitf1	siMitf1	siMitf2	siMitf2	siMitf2	siMitf2
0	23.2592	24.1116	23.2232	22.5026	21.3469	20.9418	22.5074	16.2228	19.5097	19.661	20.3785	20.5605	21.0454	18.3701	20.1187	18.2546
3	24.7715	23.0705	24.1028	23.3057	23.1266	21.8327	23.4095	16.807	20.5201	21.1279	21.6309	21.8881	21.6653	20.2441	19.8598	19.4212
6	26.1375	23.6816	25.1802	24.5504	21.9541	21.4902	22.8172	16.2386	20.5774	21.6061	21.3729	22.5387	23.0556	19.4815	20.4437	18.5959
9	25.3748	25.2043	26.2476	24.7118	22.9543	22.0897	22.6368	17.7159	21.4956	23.0819	23.4428	23.4966	23.2031	19.8825	22.1615	20.1388
12	27.9731	26.1147	25.8814	25.2101	22.8442	22.4466	23.1825	17.546	21.7203	23.0277	22.4792	25.2845	23.5983	21.7159	22.9115	20.3879
15	31.0909	30.4107	30.2714	28.4935	26.2615	23.9387	25.2445	18.7972	24.4062	25.8855	25.8637	27.801	25.5327	22.3974	23.7817	23.4402
18	32.7766	30.0359	32.5227	30.4257	26.7968	24.6244	24.9402	19.1472	23.9476	26.051	26.5772	28.4582	26.937	23.7819	25.5678	24.3292
21	33.9086	32.7782	32.7358	31.4203	28.1971	24.7702	25.7052	19.4439	25.7813	26.5023	27.6916	28.687	27.0391	24.4667	25.7537	25.482
24	35.2419	35.6077	35.528	35.0638	27.4869	26.9387	26.8056	20.1808	27.5366	28.3406	28.3499	30.5203	29.3683	27.5545	27.3237	27.4108
27	37.4989	37.0751	37.0881	36.7612	29.0869	26.2482	27.2241	21.1225	27.4911	29.3191	30.7728	32.4226	31.2724	28.4842	29.2506	26.7446
30	41.2718	40.027	41.0561	39.5314	30.8323	26.827	28.2133	21.8368	28.988	29.9074	32.3167	31.5188	32.4554	31.81	31.1061	30.0662
33	44.2063	43.8752	43.9784	42.4238	31.4275	29.1758	29.2585	22.7201	30.4583	31.3434	32.556	35.1949	33.2429	31.1094	32.3475	31.0616
36	47.5139	47.6668	46.9493	45.4421	31.4425	29.0387	29.0459	23.103	31.1536	31.6348	33.6543	35.331	34.5161	33.2716	33.9708	31.4755
39	48.0345	49.4802	49.5866	48.6096	33.1281	29.601	30.0722	23.1298	31.7133	33.2672	32.8274	36.512	36.2717	34.7233	36.2169	33.3292
42	53.1781	52.3453	52.7304	50.8052	33.7345	30.4104	29.7573	23.6422	32.6292	32.458	34.1137	37.2526	38.5144	35.7181	37.7174	35.8476
45	54.432	56.7491	56.3154	53.5476	33.4681	30.8145	30.9383	24.5822	34.1026	33.795	35.262	38.1152	39.327	37.5158	38.6545	35.5041
48	55.9951	58.757	58.0415	55.1096	33.4048	31.2452	32.0561	25.4659	35.589	35.03	36.1872	37.4897	42.0054	38.935	41.3691	37.6857
51	58.6583	61.3573	59.0113	57.5882	33.9282	31.2709	31.6058	25.5796	34.4975	35.3504	38.4748	40.1633	42.6247	40.698	40.168	39.4308
54	60.5227	65.9518	62.8571	61.2083	34.2081	32.0588	32.006	25.6533	35.7747	35.7244	38.6892	39.9167	43.7591	43.4723	43.0259	38.5805
57	62.1515	67.6726	64.5944	63.9291	35.3004	33.2444	32.7439	26.5251	36.2029	36.2015	38.751	40.0503	46.0117	45.3677	45.4425	41.4234
60	66.5867	70.4297	68.1502	66.1236	35.6944	32.7141	32.3569	26.4581	38.2016	37.3019	38.4277	42.3297	46.5678	46.3825	45.5296	44.4544
63	66.9304	71.8695	68.9768	66.9543	36.4293	32.5416	32.7952	26.4542	38.8263	38.8243	39.5565	44.3326	48.0365	48.8001	47.8061	46.0374
66	69.2065	74.1196	71.5321	70.3225	35.9263	33.0274	33.4545	26.275	39.6053	38.6782	39.5232	44.3475	49.8313	50.119	49.1319	46.218
69	70.6636	77.5339	73.5252	72.1889	37.9181	33.6443	34.176	28.3187	41.1498	39.3685	39.8206	44.3934	50.7798	51.0097	50.2039	46.2262
72	74.6288	78.6796	75.9298	73.7075	37.8175	33.9427	34.5309	28.3637	39.1112	39.32	40.7618	44.2295	52.7383	52.8245	52.5401	50.1159
75	75.4319	81.5719	77.2195	76.1799	38.9154	35.1193	35.3766	28.5634	41.1296	41.7558	41.6052	45.0451	53.3372	54.3344	53.6996	50.2336
78	78.3508	82.7219	79.6668	77.8771	40.2294	34.7888	35.5249	28.8894	42.0205	40.197	41.8996	46.9515	54.4758	56.2854	54.3981	52.7057
81	79.2245	83.9643	80.5075	80.771	42.1683	35.8398	35.6719	29.7001	41.1863	42.8414	42.6757	45.64	56.1167	58.9256	56.455	53.8408
84	80.94	85.9279	81.5448	82.2908	42.2838	36.3446	37.7207	31.3805	44.9613	43.0674	43.5354	48.2032	58.6678	60.733	57.7505	54.8643
time	si ctl	si ctl	si ctl	si ctl	si ARAF	si ARAF	si ARAF	si ARAF	siMitf1	siMitf1	siMitf1	siMitf1	siMitf2	siMitf2	siMitf2	siMitf2
0	20.7509	20.7509	20.7509	20.7509	20.7509	20.7509	20.7509	20.7509	20.7509	20.7509	20.7509	20.7509	20.7509	20.7509	20.7509	20.7509
3	22.1001	19.8549	21.5368	21.4914	22.4808	21.6336	21.5826	21.4981	21.8256	22.2991	22.0263	22.0907	21.362	22.8678	20.4838	22.077
6	23.3188	20.3808	22.4995	22.6392	21.3411	21.2943	21.0365	20.7711	21.8865	22.8039	21.7635	22.7473	22.7329	22.0063	21.0861	21.1388
9	22.6383	21.6913	23.4533	22.788	22.3133	21.8883	20.8702	22.6608	22.8632	24.3615	23.8712	23.7141	22.8783	22.4592	22.8579	22.8926
12	24.9564	22.4748	23.1261	23.2476	22.2063	22.242	21.3733	22.4434	23.1021	24.3043	22.89	25.5185	23.268	24.5303	23.6314	23.1759
15	27.738	26.172	27.0487	26.2754	25.5282	23.7205	23.2744	24.0439	25.959	27.3204	26.3364	28.0584	25.1753	25.3001	24.5289	26.6456
18	29.2419	25.8495	29.0603	28.0572	26.0485	24.3999	22.9938	24.4916	25.4711	27.4951	27.0629	28.7216	26.56	26.8641	26.3712	27.6561
21	30.2518	28.2095	29.2507	28.9743	27.4098	24.5444	23.6992	24.871	27.4215	27.9714	28.1977	28.9526	26.6607	27.6376	26.5629	28.9665
24	31.4413	30.6447	31.7457	32.3342	26.7194	26.6931	24.7137	25.8137	29.2885	29.9117	28.868	30.8029	28.9572	31.1256	28.1822	31.1591
27	33.4549	31.9075	33.1397	33.8995	28.2747	26.009	25.0995	27.0182	29.2401	30.9444	31.3352	32.7227	30.8347	32.1757	30.1697	30.4018
30	36.8209	34.448	36.6852	36.454	29.9714	26.5825	26.0115	27.9319	30.8322	31.5653	32.9073	31.8106	32.0011	35.9326	32.0835	34.1776
33	39.439	37.7598	39.2964	39.1213	30.5499	28.9099	26.9752	29.0618	32.3961	33.0809	33.1509	35.5207	32.7776	35.1412	33.364	35.3091
36	42.3899	41.0229	41.9511	41.9046	30.5646	28.774	26.7791	29.5515	33.1356	33.3884	34.2694	35.658	34.0331	37.5836	35.0383	35.7796
39	42.8543	42.5836	44.3076	44.8255	32.2031	29.3312	27.7253	29.5857	33.7309	35.1114	33.4273	36.85	35.7641	39.2235	37.3549	37.8868
42	47.4432	45.0494	47.1167	46.8502	32.7925	30.1332	27.435	30.2412	34.7051	34.2573	34.7371	37.5975	37.9754	40.3472	38.9026	40.7496
45	48.5619	48.8393	50.3201	49.3791	32.5336	30.5336	28.5238	31.4436	36.2723	35.6684	35.9064	38.468	38.7765	42.3778	39.8691	40.3592
48	49.9564	50.5673	51.8624	50.8195	32.472	30.9604	29.5544	32.574	37.8531	36.9719	36.8485	37.8367	41.4175	43.981	42.669	42.8391
51	52.3324	52.8053	52.7289	53.1052	32.9808	30.9859	29.1392	32.7194	36.6923	37.31	39.1779	40.5351	42.0281	45.9725	41.4302	44.8227
54	53.9958	56.7594	56.1653	56.4434	33.2529	31.7665	29.5082	32.8137	38.0507	37.7048	39.3962	40.2862	43.1467	49.1064	44.3779	43.8562
57	55.4489	58.2403	57.7177	58.9524	34.3147	32.9414	30.1885	33.9288	38.5061	38.2083	39.4592	40.4211	45.3677	51.2474	46.8704	47.0879
60	59.4058	60.6131	60.895	60.9761	34.6977	32.4158	29.8317	33.8432	40.6319	39.3697	39.13	42.7216	45.9161	52.3937	46.9603	50.5334
63	59.7124	61.8522	61.6335	61.7422	35.4121	32.245	30.2358	33.8382	41.2964	40.9765	40.2794	44.743	47.3641	55.1246	49.3083	52.3328
66	61.7431	63.7887	63.9168	64.8482	34.9232	32.7263	30.8437	33.6089	42.125	40.8223	40.2455	44.758	49.1339	56.6144	50.6757	52.5381
69	63.043	66.7271	65.6977	66.5693	36.8593	33.3376	31.5088	36.223	43.7677	41.5509	40.5483	44.8043	50.0691	57.6206	51.7814	52.5475
72	66.5806	67.7131	67.8463	67.9696	36.7615	33.6332	31.8361	36.2807	41.5995	41.4997	41.5068	44.6389	52.0002	59.6706	54.191	56.969
75	67.2971	70.2023	68.9987	70.2495	37.8287	34.7991	32.6158	36.536	43.7462	44.0705	42.3656	45.4621	52.5907	61.3761	55.3869	57.1028
78	69.9012	71.192	71.1855	71.8147	39.1061	34.4716	32.7525	36.9531	44.6938	42.4253	42.6654	47.3861	53.7133	63.58	56.1074	59.913
81	70.6807	72.2612	71.9366	74.4832	40.9909	35.5131	32.888	37.99	43.8066	45.2163	43.4556	46.0625	55.3313	66.5623	58.229	61.2033
84	72.2112	73.9511	72.8636	75.8847	41.1031	36.0133	34.7769	40.1395	47.8218	45.4548	44.331	48.6494	57.8467	68.6041	59.5652	62.3667

## Sheet: fig 2b
control					ARAF only
number	nucleus	PLA spot	ratio		number	nucleus	PLA spot	ratio
EXP1	100	109	1.09		EXP1	27	134	4.96296
EXP2	85	114	1.34118		EXP2	13	60	4.61538
EXP3	54	99	1.83333		EXP3	22	197	8.95455
EXP4	57	93	1.63158		EXP4	29	114	3.93103
EXP5	52	92	1.76923		EXP5	31	63	2.03226
EXP6	84	70	0.833333		EXP6	26	198	7.61538

## Sheet: fig 5a
	Image_Name	Mean Intensity for Background (BG)	Mean Intensity for Nucleus ROI	Mean Intensity for Cytoplasm ROI	Mean Intensity for Nucleus ROI - BG	Mean Intensity for Cytoplasm ROI - BG	Area for Nucleus ROI (µm²)	Area for Cytoplasm ROI (µm²)	Ratio CYTO-BG/NUCLEUS-BG	Ratio NUCLEUS-BG/CYTO-BG
MITF	Cell_17	148.388	1095.67	732.55	947.285	584.162	131281	86678.6	0.61667	1.62161
MITF	Cell_18	153.977	835.88	693.96	681.904	539.984	226266	95735.8	0.791877	1.26282
MITF	Cell_19	0	650.372	562.822	650.372	562.822	148656	91600.5	0.865384	1.15556
MITF	Cell_20	143.763	983.443	733.437	839.68	589.673	104138	82625.2	0.70226	1.42397
MITF	Cell_21	156.906	790.21	574.108	633.304	417.202	126645	86514.2	0.658771	1.51798
MITF	Cell_22	146.32	603.142	465.812	456.822	319.492	118348	64399.9	0.699381	1.42984
MITF	Cell_52	137.466	703.809	483.083	566.343	345.617	118962	90093.5	0.61026	1.63865
MITF	Cell_53	130.202	879.534	581.971	749.332	451.768	119552	69825.7	0.602895	1.65866
MITF	Cell_54	140.937	690.746	447.801	549.81	306.865	134506	88358	0.558129	1.7917
MITF	Cell_55	140.112	602.137	456.737	462.025	316.626	186446	97756.1	0.6853	1.45922
MITF	Cell_56	140.062	487.143	414.48	347.081	274.418	148192	81229.6	0.790646	1.26479
MITF	Cell_57	187.96	872.173	554.953	684.213	366.993	11984.1	10573.3	0.536372	1.86438
MITF	Cell_58	170.479	982.342	652.94	811.863	482.461	135970	132377	0.594264	1.68275
MITF	Cell_59	139.69	965.1	604.481	825.41	464.791	101279	80129.6	0.563103	1.77587
MITF	Cell_60	135.491	503.546	360.48	368.055	224.989	129918	96176.2	0.611293	1.63588
MITF	Cell_61	125.395	552.796	381.097	427.401	255.703	125493	88251.3	0.598273	1.67148
MITF	Cell_62	142.371	982.66	660.539	840.29	518.168	124595	88656	0.616654	1.62165
MITF	Cell_63	147.136	887.651	635.288	740.515	488.152	152255	103378	0.659207	1.51698
MITF	Cell_64	194.595	1475.14	812.943	1280.54	618.349	46964.3	34356.5	0.482881	2.07091
MITF	Cell_65	196.406	1009.91	747.694	813.505	551.289	116717	93320.9	0.677671	1.47564
MITF/ARAF	Cell_32	135.429	1102.92	754.065	967.49	618.637	26338.3	24329.3	0.639424	1.56391
MITF/ARAF	Cell_33	150.946	1053.09	866.237	902.139	715.291	134408	127419	0.792883	1.26122
MITF/ARAF	Cell_34	185.381	1199.36	876.577	1013.98	691.196	97536	70707.7	0.681668	1.46699
MITF/ARAF	Cell_35	166.102	770.103	645.29	604.001	479.188	141215	134474	0.793356	1.26047
MITF/ARAF	Cell_36	156.92	1608.93	1066.5	1452.01	909.582	25364.5	29202.8	0.626428	1.59635
MITF/ARAF	Cell_37	159.687	850.233	656.718	690.546	497.031	69291.8	60829.7	0.719766	1.38934
MITF/ARAF	Cell_38	194.899	587.387	535.046	392.488	340.147	226312	135762	0.866644	1.15388
MITF/ARAF	Cell_39	155.922	884.958	765.747	729.035	609.824	166976	107635	0.836481	1.19548
MITF/ARAF	Cell_40	177.791	674.921	610.321	497.13	432.529	242471	141348	0.870054	1.14935
MITF/ARAF	Cell_41	175.986	569.499	506.949	393.514	330.963	198011	121846	0.841046	1.189
MITF/ARAF	Cell_42	162.222	1081.28	894.126	919.061	731.904	124594	87651.9	0.796361	1.25571
MITF/ARAF	Cell_43	153.5	1020.43	844.444	866.932	690.944	82780.1	56186.9	0.796999	1.25471
MITF/ARAF	Cell_44	175.558	918.612	784.488	743.054	608.93	188434	114598	0.819496	1.22026
MITF/ARAF	Cell_45	180.63	793.539	734.616	612.91	553.987	188537	110930	0.903863	1.10636
MITF/ARAF	Cell_46	152.056	725.267	633.503	573.21	481.446	182169	110623	0.839912	1.1906
MITF/ARAF	Cell_47	162.9	732.694	625.828	569.795	462.928	153519	112182	0.812447	1.23085
MITF/ARAF	Cell_48	159.878	609.957	553.155	450.079	393.277	216475	144739	0.873795	1.14443
MITF/ARAF	Cell_49	162.614	633.04	550.142	470.426	387.528	204443	145953	0.82378	1.21392
MITF/ARAF	Cell_50	171.008	743.918	646.433	572.909	475.424	214964	135277	0.829842	1.20505
MITF/ARAF	Cell_51	166.399	816.03	707.949	649.632	541.551	107547	79300.5	0.833627	1.19958
MITF/ARAF	Cell_52	162.566	550.039	518.505	387.473	355.94	275514	132607	0.918617	1.08859

## Sheet: fig 5b
	Image_Name	Mean Intensity for Background (BG)	Mean Intensity for Nucleus ROI	Mean Intensity for Cytoplasm ROI	Mean Intensity for Nucleus ROI - BG	Mean Intensity for Cytoplasm ROI - BG	Area for Nucleus ROI (µm²	Area for Cytoplasm ROI (µm²)	Ratio CYTO-BG/NUCLEUS-BG	Ratio NUCLEUS-BG/CYTO-BG
MITF	Cell_13	134.368	3005.75	901.001	2871.38	766.633	28947	59368	0.266991	3.74545
MITF	Cell_14	124.618	1536.84	752.671	1412.22	628.053	6453.11	2582.44	0.444726	2.24857
MITF	Cell_15	132.239	1486.41	758.681	1354.17	626.442	21620.8	17749.5	0.462603	2.16168
MITF	Cell_16	128.139	3589.67	1522.32	3461.53	1394.18	9954.9	10001.1	0.402764	2.48284
MITF	Cell_17	147.101	976.971	680.018	829.87	532.917	4741.9	3547.48	0.642169	1.55722
MITF	Cell_62	143.212	740.945	604.039	597.733	460.827	15125	9986.81	0.770958	1.29709
MITF	Cell_65	127.28	1883.55	661.557	1756.27	534.277	25299.9	50970.5	0.304211	3.28719
MITF	Cell_66	131.404	2892.19	1498.56	2760.78	1367.16	37573.8	38551	0.495208	2.01936
MITF	Cell_67	128.96	358.772	204.994	229.812	76.0337	16532.9	11384.7	0.330852	3.0225
MITF	Cell_68	145.391	2860.53	1488.09	2715.14	1342.7	28287.5	25550	0.494523	2.02215
MITF	Cell_69	128.261	2816.15	1725.56	2687.89	1597.3	25014.6	20907.7	0.594256	1.68278
MITF	Cell_70	149.185	1934.24	1061.29	1785.05	912.105	50565.7	54792.1	0.510968	1.95707
MITF	Cell_71	145.818	2624.12	1354.78	2478.3	1208.96	30044.7	26381.4	0.487818	2.04995
MITF	Cell_72	144.361	2035.75	1252.21	1891.39	1107.84	52183.6	47252.5	0.585731	1.70727
MITF	Cell_73	163.432	2086.93	1679.53	1923.5	1516.1	159770	92074.5	0.788198	1.26872
MITF/BRAF	Cell_01	180.64	2995.35	2000.3	2814.71	1819.66	22302.2	11547	0.646481	1.54684
MITF/BRAF	Cell_03	145.44	4091.97	2891.28	3946.53	2745.84	69513.1	43215.4	0.69576	1.43728
MITF/BRAF	Cell_04	149.676	3378.51	2518.5	3228.84	2368.82	121269	71214.2	0.733645	1.36306
MITF/BRAF	Cell_05	145.853	3857.88	2899.24	3712.03	2753.39	62192.9	32500.6	0.741748	1.34817
MITF/BRAF	Cell_06	154.249	4540.39	3520.96	4386.14	3366.71	116171	61538.8	0.767579	1.3028
MITF/BRAF	Cell_08	139.271	4691.57	2504.61	4552.3	2365.34	39702.2	30047.9	0.519592	1.92459
MITF/BRAF	Cell_09	143.188	3212.86	2379.28	3069.67	2236.09	58864.6	31552.6	0.728447	1.37278
MITF/BRAF	Cell_10	147.061	2877	2267.19	2729.94	2120.13	105953	50036	0.776623	1.28763
MITF/BRAF	Cell_11	159.054	3439.03	2500.48	3279.98	2341.42	104381	61930.3	0.713852	1.40085
MITF/BRAF	Cell_89	152.185	4644.64	2880.2	4492.45	2728.01	40567.6	31992.6	0.607243	1.64679
MITF/BRAF	Cell_90	145.062	2106.99	2034.56	1961.93	1889.5	147270	64947.4	0.963083	1.03833
MITF/BRAF	Cell_91	143.633	2880.88	1937.81	2737.25	1794.18	89905.3	60349.2	0.655467	1.52563

## Sheet: fig 5c
	Image_Name	Mean Intensity for Background (BG)	Mean Intensity for Nucleus ROI	Mean Intensity for Cytoplasm ROI	Mean Intensity for Nucleus ROI - BG	Mean Intensity for Cytoplasm ROI - BG	Area for Nucleus ROI (µm²	Area for Cytoplasm ROI (µm²)	Ratio CYTO-BG/NUCLEUS-BG	Ratio NUCLEUS-BG/CYTO-BG
MITF	Cell_01	155.194	3207.95	1183.85	3052.76	1028.65	10486.3	6712.96	0.336958	2.96773
MITF	Cell_03	188.593	1238.38	731.678	1049.78	543.085	52841.8	111235	0.517331	1.933
MITF	Cell_04	148.125	1555.98	584.527	1407.86	436.402	2486.21	1292.76	0.309976	3.22605
MITF	Cell_05	148.227	3070.08	1730.9	2921.86	1582.68	9650.99	3177.31	0.541668	1.84615
MITF	Cell_18	145.118	2714.46	1301.35	2569.34	1156.23	16326.5	9207.76	0.45001	2.22217
MITF	Cell_19	141.291	3666	1828.15	3524.71	1686.86	6321.24	3217.16	0.478581	2.08951
MITF	Cell_20	140.374	3655.77	1303.41	3515.4	1163.04	5390.55	3093.23	0.330842	3.02259
MITF	Cell_21	163.369	1258.96	578.658	1095.6	415.289	9976.93	126699	0.379053	2.63815
MITF	Cell_22	164.597	951.792	547.857	787.194	383.259	53578.3	155370	0.486867	2.05395
MITF/CRAF	Cell_15	1426.99	49958.8	39378.2	48531.9	37951.2	41799.6	24300.3	0.781986	1.2788
MITF/CRAF	Cell_16	197.821	6342.18	3447.9	6144.35	3250.08	42081	23331.9	0.528954	1.89053
MITF/CRAF	Cell_37	154.026	1515.63	966.493	1361.6	812.467	144967	80886.3	0.596698	1.67589
MITF/CRAF	Cell_38	171.068	1469.74	1140.12	1298.67	969.053	253323	105336	0.746188	1.34014
MITF/CRAF	Cell_39	136.09	1244.65	837.641	1108.56	701.551	139908	70814.9	0.632847	1.58016
MITF/CRAF	Cell_40	135.576	1234.5	800.689	1098.93	665.113	145070	76458.2	0.605239	1.65224
MITF/CRAF	Cell_41	138.817	1257.07	828.051	1118.26	689.235	169235	103995	0.616348	1.62246
MITF/CRAF	Cell_42	160.51	1238.27	991.599	1077.76	831.09	274239	124037	0.771128	1.2968
MITF/CRAF	Cell_43	147.721	1466.03	882.52	1318.31	734.798	175039	103590	0.557379	1.79411
MITF/CRAF	Cell_44	169.731	1437.65	962.645	1267.92	792.914	200599	124474	0.625365	1.59907
MITF/CRAF	Cell_45	144.98	1815.67	1074.52	1670.69	929.541	142963	105732	0.556381	1.79733
MITF/CRAF	Cell_46	121.567	1264.16	619.901	1142.59	498.333	19957.4	12639.2	0.436144	2.29282
MITF/CRAF	Cell_47	149.653	1629.84	863.058	1480.19	713.405	134540	95803.2	0.48197	2.07482
MITF/CRAF	Cell_48	133.071	2065.66	1029.42	1932.59	896.351	60700.9	49719.9	0.463809	2.15606

## Sheet: fig 6
ARAF	0			1			2.5			5			10			25			50
luc	47296	44599	35279	99400	71460	52643	85381	78052	47728	112674	69164	87794	26891	32443	48945	54821	34759	32227	17080	29961	19856
B-gal	75619	78484	53212	134355	110447	64092	123779	110535	66044	154996	97850	118079	50455	58294	69704	100783	63837	58873	43009	67516	50357
ratio	0.625451	0.568256	0.66299	0.739831	0.647007	0.821366	0.689786	0.706129	0.72267	0.726948	0.706837	0.743519	0.53297	0.556541	0.702184	0.543951	0.544496	0.547399	0.397126	0.443761	0.394305
BRAF	0			1			2.5			5			10			25			50
luc	99940	95378	81103	98115	146382	95505	86450	109279	101882	92229	100930	95711	56469	73500	63837	30216	35279	34729	15216	15765	14412
B-gal	146255	141958	123671	157929	185438	133688	137985	164473	149365	141046	172429	180709	137759	175706	141566	132461	148423	151386	119943	91709	87196
ratio	0.683327	0.671875	0.655796	0.62126	0.789385	0.714387	0.626517	0.664419	0.682101	0.653893	0.585342	0.529642	0.409912	0.418312	0.450935	0.228112	0.237692	0.229407	0.12686	0.171902	0.165283
CRAF	0			1			2.5			5			10			25			50
luc	53781	171399	158008	98517	101931	94828	63464	81260	80407	89805	115342	122268	63425	94936	100410	42116	57539	56911	31668	33346	30462
B-gal	72921	209660	197623	139211	125329	109004	83360	90816	109201	132501	140820	152416	104521	146598	151974	87431	102530	101823	99420	96172	83458
ratio	0.737524	0.817509	0.799543	0.707681	0.813307	0.86995	0.761324	0.894776	0.736321	0.677768	0.819074	0.802199	0.606816	0.647594	0.660705	0.481706	0.561192	0.558921	0.318527	0.346733	0.364998
BRAF KD	0			1			2.5			5			10			25
luc	42769	42930	46492	44916	38049	62763	47789	56709	49949	44023	76072	78521	44922	68701	52885	16877	41169	33144
B-gal	58624	67140	71977	78546	73610	103972	93441	93340	72548	60418	89874	89922	62970	81487	65251	29369	58218	47252
ratio	0.729548	0.63941	0.645929	0.571843	0.5169	0.603653	0.511435	0.607553	0.688496	0.72864	0.846429	0.873212	0.713387	0.843092	0.810486	0.574654	0.707152	0.701431
BRAF V600	0			1			2.5			5			10			25
luc	42769	42930	46492	29791	26071	25830	25266	23853	23295	15347	17081	18079	9049	14790	18283	9935	11668	11148
B-gal	58624	67140	71977	137057	124248	127290	87682	82211	81671	50694	70964	67500	34552	71752	85213	47262	97249	77700
ratio	0.729548	0.63941	0.645929	0.217362	0.20983	0.202922	0.288155	0.290144	0.28523	0.302738	0.2407	0.267837	0.261895	0.206127	0.214556	0.210211	0.119981	0.143475

## Sheet: supp fig 3
time	ARAF	ARAF	ARAF	CTL	CTL	CTL	PSMC2	PSMC2	PSMC2	BAIAP2	BAIAP2	BAIAP2	RNF40	RNF40	RNF40	PARD3	PARD3	PARD3	MITF	MITF	MITF	ctl	ctl	ctl	ctl	ctl	ctl
0	23.4927	18.8624	20.621	26.5346	21.726	22.0773	22.0012	21.8175	19.5023	18.2299	16.3492	23.762	20.1969	19.1277	19.972	21.6979	18.8608	17.1625	17.2177	16.5393	19.3735	15.7616	18.5934	18.5222	34.7402	31.9206	31.1665	21.327
3	25.1231	19.184	22.3392	28.7172	23.81	24.6611	23.2961	23.4114	21.2314	19.0704	17.5083	25.6997	21.9436	20.3287	20.3487	22.1436	19.842	17.647	18.7171	18.2919	21.001
6	25.8719	19.8118	22.573	29.7284	25.9327	25.1611	24.5756	25.1485	22.5081	20.7777	18.2269	26.5239	22.1107	21.692	21.914	23.6094	20.2053	18.7186	19.3435	19.1148	22.0938
9	25.7427	20.4887	22.2942	30.9488	26.005	26.5781	25.4373	26.0309	23.114	20.8715	19.3191	26.7311	23.3739	22.463	23.289	24.161	21.0955	19.2058	20.3491	19.5817	22.8422
12	26.1479	20.5958	22.3109	32.0348	26.672	28.0172	25.1855	26.3426	24.0578	22.0116	19.8219	27.1399	23.914	22.6586	23.5831	24.2851	21.3371	18.856	20.5307	20.8564	23.2733
15	25.5991	21.3834	23.8868	34.4845	28.5824	28.6707	25.9502	27.2191	24.7176	22.7308	20.3294	28.5923	25.6217	24.0032	24.2281	23.8319	22.1848	19.3696	21.036	21.0191	24.2407
18	26.6732	20.672	23.6823	33.5491	28.9065	29.4952	27.4541	28.0038	24.4767	22.3994	21.2088	29.0427	25.4041	23.7364	23.94	24.2962	22.2469	19.7463	21.9737	21.7202	24.492
21	26.667	20.1433	23.2205	35.5352	28.8305	29.167	28.3521	27.7652	24.9306	23.5306	22.0097	29.6165	26.0385	24.5689	24.8189	25.198	21.9522	20.6988	23.1398	22.7615	24.2058
24	27.0329	20.8314	23.4389	36.0485	31.1123	30.5965	28.2879	28.7211	25.7377	23.6543	22.2121	30.7265	26.7314	25.687	26.1953	25.7887	22.3807	20.484	22.513	22.8111	25.0599
27	27.577	20.5078	23.5985	37.9932	31.7873	32.2063	28.2344	28.3103	26.2367	24.5935	23.244	30.6715	28.0273	26.0599	26.9117	26.6974	23.5632	21.413	23.0686	23.8321	26.6302
30	28.513	21.2901	25.026	38.3766	33.3364	33.578	29.5284	29.0425	27.2834	26.1181	24.0785	31.5805	28.5073	26.9757	27.0498	26.7327	24.7971	21.5885	24.3347	23.6988	26.2662
33	29.8564	22.1273	25.4708	41.1202	34.3424	35.4544	29.1915	28.696	27.2035	26.3792	24.9513	33.7995	28.569	28.4558	28.9107	28.7406	24.4858	22.7061	24.7903	24.1343	27.6759
36	29.9807	23.1097	27.2272	43.9227	36.2346	36.2073	29.674	29.7928	26.7673	26.4691	24.8603	32.9065	29.7139	29.3609	29.5365	28.937	25.4294	23.6369	25.7146	24.6558	28.1309
39	31.3315	24.3114	26.7959	43.5281	37.0072	36.9765	28.6334	29.8801	26.0861	27.08	25.1889	33.1228	30.9259	28.12	30.2612	29.7152	26.9483	24.5729	26.3123	25.3326	28.1145
42	31.0216	23.7774	27.6764	46.8049	38.6949	39.3119	28.749	28.4914	26.5156	28.0082	25.3898	34.2624	31.5696	30.2477	31.3595	30.6165	26.9335	26.1645	26.4228	25.3968	29.0165
45	32.3654	24.4909	29.1695	48.2325	41.3983	41.7259	28.3053	28.8254	25.3608	29.1207	25.9419	35.1946	33.048	30.8064	32.667	32.6825	27.6872	25.7856	27.133	26.3123	28.4622
48	32.7837	25.8483	28.5972	49.0223	42.9053	43.1322	27.7723	27.9611	25.0557	29.1215	27.2833	36.3016	34.8418	32.7993	32.9764	33.9906	29.4282	26.8463	27.5956	26.238	29.1753
51	34.0195	26.2393	31.1062	50.0511	42.8996	44.9803	27.9958	27.6607	25.0373	28.9462	27.0864	36.3273	34.5483	32.3288	32.9873	36.17	30.0338	28.8147	28.9199	27.2894	30.2469
54	34.1375	25.435	30.1039	53.4934	44.644	45.5147	27.2871	27.1952	24.7418	30.4305	28.3106	38.4107	35.4381	32.9967	34.9539	37.0122	31.723	29.6771	29.5378	27.9651	30.5851
57	34.3092	26.2804	31.2442	54.1709	45.5548	46.8311	27.5595	26.3281	24.177	29.9051	28.6115	38.3519	36.306	33.4029	34.8728	37.9788	32.8907	30.5396	29.5874	27.7297	31.4311
time	ARAF	ARAF	ARAF	CTL	CTL	CTL	PSMC2	PSMC2	PSMC2	BAIAP2	BAIAP2	BAIAP2	RNF40	RNF40	RNF40	PARD3	PARD3	PARD3	MITF	MITF	MITF
0	21.327	21.327	21.327	21.327	21.327	21.327	21.327	21.327	21.327	21.327	21.327	21.327	21.327	21.327	21.327	21.327	21.327	21.327	21.327	21.327	21.327
3	22.8071	21.6906	23.1041	23.0813	23.3727	23.823	22.5821	22.8851	23.2178	22.3103	22.8391	23.0661	23.1714	22.6661	21.7292	21.765	22.4365	21.9291	23.1843	23.5869	23.1187
6	23.4869	22.4004	23.3459	23.894	25.4564	24.306	23.8224	24.5832	24.614	24.3077	23.7764	23.8058	23.3479	24.1862	23.4007	23.2058	22.8473	23.2607	23.9601	24.6479	24.3216
9	23.3696	23.1658	23.0575	24.8749	25.5274	25.6748	24.6577	25.4457	25.2766	24.4174	25.2012	23.9919	24.6817	25.0458	24.869	23.748	23.8538	23.8661	25.2057	25.2501	25.1455
12	23.7375	23.2869	23.0748	25.7478	26.1822	27.065	24.4136	25.7505	26.3087	25.7512	25.8571	24.3588	25.2521	25.2639	25.1831	23.87	24.1271	23.4314	25.4306	26.8938	25.6201
15	23.2393	24.1773	24.7047	27.7167	28.0575	27.6962	25.155	26.6073	27.0302	26.5926	26.5191	25.6623	27.0553	26.763	25.8718	23.4245	25.0856	24.0696	26.0565	27.1035	26.685
18	24.2143	23.3731	24.4931	26.9649	28.3756	28.4927	26.6128	27.3743	26.7668	26.2049	27.6663	26.0666	26.8255	26.4656	25.5642	23.8808	25.1558	24.5377	27.2181	28.0076	26.9617
21	24.2087	22.7752	24.0155	28.5612	28.3011	28.1757	27.4833	27.141	27.2632	27.5282	28.711	26.5816	27.4954	27.3938	26.5027	24.7673	24.8226	25.7214	28.6624	29.3503	26.6466
24	24.5409	23.5532	24.2414	28.9737	30.5409	29.5566	27.421	28.0755	28.1458	27.673	28.975	27.5778	28.2271	28.6405	27.9725	25.3478	25.3071	25.4544	27.886	29.4143	27.5868
27	25.0349	23.1874	24.4065	30.5367	31.2035	31.1117	27.3692	27.6739	28.6915	28.7717	30.3212	27.5285	29.5955	29.0562	28.7375	26.241	26.6442	26.6089	28.5742	30.7308	29.3155
30	25.8845	24.0718	25.8828	30.8449	32.7241	32.4368	28.6234	28.3897	29.8361	30.5553	31.4098	28.3443	30.1024	30.0774	28.8849	26.2757	28.0394	26.827	30.1425	30.5589	28.9148
33	27.1042	25.0185	26.3429	33.0501	33.7116	34.2494	28.2969	28.0509	29.7487	30.8608	32.5483	30.3358	30.1675	31.7277	30.872	28.2493	27.6875	28.2158	30.7068	31.1205	30.4666
36	27.217	26.1292	28.1594	35.3026	35.5691	34.9768	28.7646	29.1231	29.2717	30.966	32.4296	29.5344	31.3765	32.7368	31.5403	28.4423	28.7545	29.3724	31.8518	31.7929	30.9675
39	28.4432	27.488	27.7134	34.9854	36.3275	35.7198	27.7559	29.2084	28.5268	31.6807	32.8583	29.7285	32.6563	31.3532	32.3142	29.2073	30.4719	30.5355	32.5921	32.6657	30.9494
42	28.1619	26.8842	28.624	37.6191	37.9843	37.9759	27.868	27.8509	28.9964	32.7666	33.1203	30.7514	33.336	33.7255	33.487	30.0931	30.4553	32.5133	32.7289	32.7484	31.9424
45	29.3818	27.6909	30.1682	38.7665	40.638	40.3078	27.4379	28.1774	27.7336	34.068	33.8404	31.5881	34.8971	34.3485	34.8832	32.1239	31.3075	32.0424	33.6086	33.929	31.3322
48	29.7615	29.2257	29.5763	39.4013	42.1174	41.6663	26.9212	27.3325	27.4	34.069	35.5903	32.5816	36.7913	36.5706	35.2136	33.4095	33.2761	33.3605	34.1817	33.8332	32.1173
51	30.8835	29.6677	32.1712	40.2282	42.1118	43.4516	27.1378	27.0389	27.3799	33.8639	35.3334	32.6047	36.4814	36.046	35.2252	35.5516	33.9609	35.8065	35.822	35.189	33.2969
54	30.9906	28.7584	31.1346	42.9949	43.8241	43.9678	26.4509	26.5839	27.0567	35.6004	36.9304	34.4745	37.421	36.7906	37.3253	36.3795	35.8709	36.8782	36.5874	36.0602	33.6692
57	31.1464	29.7142	32.3139	43.5395	44.7181	45.2394	26.7149	25.7362	26.439	34.9857	37.3229	34.4217	38.3374	37.2436	37.2387	37.3296	37.1913	37.95	36.6488	35.7567	34.6005
time	ARAF	ARAF	ARAF	ARAF	CTL	CTL	CTL	CTL	YWHAB	YWHAB	YWHAB	YWHAB	NCL	NCL	NCL	NCL	PARP1	PARP1	PARP1	PARP1	SPR4	SPR4	SPR4	SPR4	CTL	CTL	CTL	CTL
0	39.9328	44.1833	45.5821	41.8004	46.077	43.022	47.2495	43.7747	48.6006	48.4662	42.5284	42.9338	44.9476	45.4403	43.9607	42.9205	47.0769	37.9976	36.8317	40.7766	35.3301	35.7223	34.295	38.5555	45.5584	47.4752	46.7531	52.8102
3	39.7448	44.253	45.1614	41.6701	47.2643	44.1348	47.8047	44.6499	49.5413	49.4543	43.7101	44.6777	46.4432	46.9308	45.3354	43.9303	47.8438	39.1815	37.8072	41.4494	37.0014	36.8563	35.9091	39.7701
6	39.9815	44.7134	45.4127	42.3124	47.9502	45.4095	49.4106	46.4845	51.2279	50.1789	44.4566	45.3406	48.5709	48.2417	46.3268	44.2492	49.329	40.7123	38.0888	42.2634	38.699	37.5528	36.5968	40.0499
9	39.9947	45.1388	45.9728	42.3214	49.0985	46.9926	49.3155	46.885	52.3791	51.6671	45.5426	46.7093	47.9753	49.3048	48.5758	44.5893	49.3877	41.3122	38.94	42.502	38.7229	38.5727	36.9113	41.511
12	41.7589	45.6364	46.5922	43.5088	49.6755	46.9161	50.6492	48.2448	53.3906	53.0968	47.1038	48.3258	51.0874	51.1169	49.7247	47.4062	52.0276	42.5368	40.0852	44.2407	40.5717	40.4484	38.1958	42.3145
15	41.4541	46.154	47.3998	43.8696	52.2951	48.398	51.2656	49.0242	54.8281	55.7163	49.2495	49.4304	51.4082	53.7475	51.2815	48.3399	53.8775	43.7227	42.0546	44.4828	41.2882	41.1073	38.9683	43.7485
18	42.9175	46.9331	47.7988	43.6734	53.1142	49.4549	52.5502	50.5251	55.3536	57.6865	51.0838	50.8931	54.8572	54.506	52.3416	49.2764	55.3835	44.0139	42.4245	46.9719	41.6745	41.8501	40.8882	43.9966
21	43.782	47.9899	49.3642	44.1397	53.8471	51.6214	54.4462	52.4735	57.8491	59.7223	53.0984	53.8527	56.084	57.0595	54.8747	51.9073	58.6787	45.8544	44.2135	47.983	44.3706	43.9909	41.9098	45.2552
24	44.6606	49.4853	48.9431	45.3556	55.6694	53.0409	56.3077	54.2802	60.4403	62.8451	55.3568	57.1353	58.746	59.55	58.0446	52.819	60.5172	48.5694	46.3402	49.7774	45.9243	46.1403	43.1741	47.7387
27	44.5634	50.8964	49.7567	46.5853	58.3286	55.5722	58.3264	55.9785	62.1674	65.4853	58.4484	59.2199	61.8587	61.7327	59.8498	54.6253	63.5172	49.8373	46.7827	52.538	46.4125	47.6681	44.5407	49.3359
30	45.07	51.0038	51.2953	47.1772	59.449	56.9496	60.7769	58.4185	64.6201	68.2971	61.4391	61.2791	63.6391	64.3304	62.6869	55.8622	65.3124	50.9491	49.9327	54.6961	47.6794	49.0265	47.0856	50.1324
33	45.9907	52.2061	53.1671	48.9023	61.1957	58.7216	61.5749	58.5564	66.4289	70.911	63.6816	64.3537	65.9284	67.2434	63.877	58.2437	66.6143	52.4658	51.0205	56.1747	50.5416	51.7075	48.5723	51.7825
36	46.7659	53.3011	54.3308	48.8315	63.2079	60.938	62.9237	60.0679	68.0915	72.3341	67.1589	65.5122	68.6218	69.9853	65.1122	60.7742	70.2123	54.5354	52.838	58.6244	51.87	52.3635	49.8879	52.9166
39	46.9576	53.8483	54.5605	49.4744	65.2997	62.8393	64.891	61.5814	69.0268	74.8573	68.0052	68.7027	70.3905	71.6004	66.7748	62.4155	71.1864	55.9223	53.1779	60.7213	52.775	54.2549	51.0356	53.7321
42	48.7289	55.1648	54.1817	50.0477	65.8515	63.6211	65.9288	62.7584	70.8238	75.4398	69.4194	69.193	72.1485	72.3784	68.5006	63.497	72.6941	57.9164	57.1006	63.2064	55.1121	55.2571	53.2566	55.5457
45	49.4406	55.8975	54.8183	52.1504	67.1209	65.6644	68.0274	64.4923	72.052	77.214	71.742	71.2986	73.8256	75.5201	71.2947	65.64	75.3006	57.9374	56.4679	64.4302	56.8573	56.488	53.3485	55.4635
48	49.354	55.0172	54.8088	51.5037	68.3225	65.9483	69.262	64.9011	74.2557	79.4574	72.594	73.1046	74.7978	77.4528	72.6364	68.0856	75.185	59.009	57.4382	65.6373	57.4102	57.9673	55.2038	57.3659
51	50.1084	57.1738	55.999	51.886	68.608	66.5319	69.2503	66.3809	74.5893	79.7734	74.2689	75.6517	76.0992	77.7589	73.2753	68.0878	77.5467	60.2114	60.5175	67.4665	57.7225	59.1637	56.1282	57.7819
54	50.4745	56.3988	57.9901	51.5657	70.2257	69.8215	70.3688	67.4279	76.0272	81.2138	75.2956	74.1403	77.2965	79.3908	73.7783	68.216	78.0801	60.9293	60.7014	68.2169	58.9801	60.1642	57.0259	59.1189
57	50.4253	56.986	57.3596	52.2303	70.826	70.2836	70.5371	68.7289	76.4934	81.7851	75.921	75.027	78.6037	80.1055	75.1223	69.6022	79.9917	62.2474	61.5797	70.6457	59.5214	60.6173	57.8301	58.3721
time	ARAF	ARAF	ARAF	ARAF	CTL	CTL	CTL	CTL	YWHAB	YWHAB	YWHAB	YWHAB	NCL	NCL	NCL	NCL	PARP1	PARP1	PARP1	PARP1	SPR4	SPR4	SPR4	SPR4
0	43.2358	43.2358	43.2358	43.2358	43.2358	43.2358	43.2358	43.2358	43.2358	43.2358	43.2358	43.2358	43.2358	43.2358	43.2358	43.2358	43.2358	43.2358	43.2358	43.2358	43.2358	43.2358	43.2358	43.2358
3	43.0322	43.304	42.8367	43.1011	44.3498	44.3541	43.7439	44.1002	44.0726	44.1172	44.4372	44.9919	44.6745	44.654	44.5878	44.253	43.9402	44.5829	44.3809	43.9492	45.281	44.6082	45.2707	44.5979
6	43.2885	43.7545	43.0751	43.7654	44.9935	45.6351	45.2134	45.9123	45.5731	44.7637	45.1961	45.6594	46.7211	45.9013	45.5629	44.5742	45.3041	46.3248	44.7115	44.8123	47.3585	45.4513	46.1377	44.9116
9	43.3028	44.1708	43.6064	43.7747	46.0709	47.2261	45.1264	46.3079	46.5972	46.0913	46.3002	47.0378	46.1482	46.9128	47.7748	44.9169	45.3581	47.0074	45.7106	45.0653	47.3878	46.6857	46.5342	46.5501
12	45.213	44.6578	44.1939	45.0029	46.6123	47.1492	46.3467	47.651	47.497	47.3667	47.8873	48.6657	49.1418	48.637	48.9048	47.7545	47.7826	48.4007	47.055	46.9089	49.6502	48.9559	48.1536	47.4511
15	44.8829	45.1642	44.9599	45.376	49.0705	48.6385	46.9107	48.4208	48.7758	49.7035	50.0687	49.778	49.4504	51.14	50.4359	48.695	49.4815	49.7502	49.3668	47.1656	50.5271	49.7534	49.1274	49.0592
18	46.4673	45.9266	45.3384	45.1731	49.839	49.7006	48.0863	49.9031	49.2433	51.4611	51.9335	51.2511	52.768	51.8617	51.4785	49.6383	50.8647	50.0815	49.801	49.8048	50.9998	50.6523	51.5479	49.3374
21	47.4033	46.9607	46.8232	45.6555	50.5267	51.8779	49.8212	51.8276	51.4634	53.2772	53.9817	54.2314	53.9481	54.2913	53.9698	52.2886	53.891	52.1757	51.9011	50.8768	54.2993	53.2434	52.8358	50.7487
24	48.3546	48.4241	46.4238	46.9131	52.2366	53.3045	51.5245	53.612	53.7685	56.063	56.2776	57.5371	56.5088	56.661	57.0874	53.207	55.5795	55.265	54.3976	52.7794	56.2006	55.8449	54.4298	53.5337
27	48.2493	49.805	47.1955	48.1851	54.7319	55.8484	53.3718	55.2894	55.305	58.4183	59.4207	59.6364	59.5029	58.7378	58.8629	55.0265	58.3348	56.7077	54.9171	55.7066	56.798	57.694	56.1526	55.3248
30	48.7979	49.9101	48.655	48.7973	55.7832	57.2326	55.6141	57.6994	57.487	60.9266	62.4611	61.7101	61.2155	61.2095	61.6532	56.2726	59.9834	57.9727	58.6148	57.9948	58.3484	59.3382	59.361	56.218
33	49.7947	51.0865	50.4303	50.5816	57.4222	59.0134	56.3443	57.8356	59.0961	63.2584	64.7409	64.8063	63.4176	63.9812	62.8237	58.6715	61.1791	59.6986	59.8916	59.5625	61.8511	62.583	61.2353	58.0684
36	50.634	52.1581	51.5342	50.5083	59.3103	61.2408	57.5786	59.3285	60.5751	64.528	68.276	65.9729	66.0085	66.59	64.0385	61.2207	64.4836	62.0535	62.0252	62.16	63.4767	63.3771	62.8939	59.3402
39	50.8416	52.6935	51.752	51.1734	61.2731	63.1515	59.3787	60.8234	61.4073	66.7789	69.1365	69.1859	67.7098	68.1267	65.6737	62.874	65.3782	63.6316	62.4242	64.3833	64.5842	65.6663	64.3408	60.2547
42	52.7594	53.9818	51.3927	51.7664	61.7909	63.9373	60.3284	61.9858	63.0059	67.2985	70.5742	69.6796	69.4008	68.867	67.371	63.9634	66.7629	65.9006	67.029	67.0184	67.4444	66.8793	67.1409	62.2884
45	53.53	54.6989	51.9965	53.9412	62.982	65.9907	62.2487	63.6984	64.0985	68.8813	72.9354	71.8	71.0141	71.8563	70.119	66.1222	69.1567	65.9245	66.2862	68.316	69.5801	68.3691	67.2566	62.1963
48	53.4362	53.8374	51.9876	53.2724	64.1095	66.276	63.3785	64.1021	66.0589	70.8825	73.8015	73.6188	71.9493	73.6952	71.4386	68.5857	69.0506	67.1438	67.4253	69.5959	70.2567	70.1595	69.5956	64.3296
51	54.2531	55.9477	53.1165	53.6677	64.3774	66.8626	63.3678	65.5638	66.3557	71.1644	75.5043	76.1838	73.2011	73.9865	72.067	68.588	71.2195	68.512	71.04	71.5354	70.6389	71.6075	70.761	64.7961
54	54.6494	55.1894	55.0051	53.3365	65.8953	70.1685	64.3913	66.5979	67.6349	72.4494	76.5481	74.6617	74.3528	75.5393	72.5617	68.7171	71.7095	69.3288	71.2559	72.331	72.1779	72.8185	71.8928	66.2954
57	54.5962	55.7639	54.407	54.0239	66.4586	70.6328	64.5453	67.8828	68.0496	72.9591	77.1839	75.5547	75.6102	76.2192	73.8835	70.1135	73.4651	70.8287	72.2869	74.9063	72.8402	73.3669	72.9066	65.458
time	ARAF	ARAF	ARAF	ARAF	CTL	CTL	CTL	CTL	HSPD1	HSPD1	HSPD1	HSPD1	YWHAZ	YWHAZ	YWHAZ	YWHAZ	CTL	CTL	CTL	CTL	CTL	CTL	CTL	CTL
0	19.1149	19.2209	21.7104	20.8269	26.3872	26.5249	24.1754	23.3591	18.9074	25.6659	24.2771	19.849	16.5731	19.2216	19.3595	17.1776	20.4916	22.4011	24.625	21.6	17.9214	24.5128	27.3225	24.3906
3	19.918	20.3351	22.3458	21.6018	27.2065	26.7525	24.9655	24.3385	20.2118	26.5411	25.0505	20.7996	17.4353	20.7994	20.0847	18.5833
6	20.5076	20.9261	23.5702	22.602	28.8766	28.6126	27.0414	24.8911	21.7114	28.5996	26.6523	22.7171	18.2799	21.4799	21.0751	19.153
9	21.3327	21.5759	24.8647	23.732	29.9419	30.0474	27.8044	26.656	21.2188	28.951	26.7883	23.9588	18.6178	23.016	21.7814	19.5996
12	21.7277	22.8642	24.9564	23.1554	30.7075	31.7024	28.9334	27.25	23.1519	30.0328	27.9016	24.4755	19.1705	22.8761	22.6702	21.0458
15	22.4118	22.1774	24.9183	23.8155	31.6267	31.9008	30.1203	27.8261	23.1193	31.2925	29.13	26.042	20.0019	24.6352	22.8395	21.7002
18	22.9438	22.3421	25.3505	23.9743	32.242	32.4347	29.9589	28.4097	24.805	33.1446	29.722	25.7324	20.0129	24.7393	23.4586	21.1016
21	24.0161	22.6733	25.2881	24.0718	34.3664	33.1211	30.491	30.1152	24.9726	33.5996	32.3986	27.2198	21.3303	25.5719	24.9473	21.9182
24	23.6529	23.7691	25.6727	24.0169	34.3723	35.2957	31.9012	30.4939	26.136	33.6483	32.2553	27.3424	22.4542	26.0734	25.6736	23.3794
27	23.4887	24.0388	26.6557	24.5207	35.1442	37.1753	33.295	31.8395	27.173	36.0834	33.3044	28.9244	23.2444	27.8339	26.8999	24.7185
30	24.6278	24.7686	27.4569	25.1572	37.1914	37.9271	34.027	33.6446	28.1112	38.1386	36.9037	31.1957	23.6856	29.9229	28.2963	26.449
33	26.3072	25.8815	28.5328	26.9148	41.0022	40.547	37.5208	34.8935	31.3273	39.3769	38.2409	33.6785	24.7717	30.7244	29.4282	27.9973
36	26.4669	26.5182	29.6549	26.874	41.5242	42.847	38.0047	36.8815	32.6527	41.7778	40.5011	35.9516	26.7053	31.7161	30.4594	28.561
39	26.0218	27.6182	29.7834	26.7421	43.75	44.5286	39.6738	38.4337	33.5611	44.2238	41.8291	38.2018	28.7937	32.977	32.4944	31.1684
42	27.8736	27.0707	30.7169	28.4212	43.8966	46.6686	40.6498	39.7257	35.7014	47.4765	45.2074	39.6554	29.4599	35.5035	35.151	31.7193
45	27.8362	27.7417	30.6027	28.6398	48.4226	47.1975	42.8449	42.4087	36.8699	47.6994	46.432	42.0834	30.2278	36.5731	36.6798	32.6794
48	28.2775	28.7365	30.78	28.3841	48.4725	50.2291	44.768	43.6542	40.141	51.5809	48.8661	44.785	32.9308	38.3086	39.394	35.8242
51	30.2065	29.3915	32.8241	30.7466	50.7603	52.44	47.1303	45.5554	41.7798	51.8974	51.7882	45.5429	33.2534	39.5761	40.8909	38.0719
54	30.1688	28.9897	32.3425	30.5784	52.6412	53.5654	47.7535	47.1084	44.1772	55.8016	53.0309	48.1142	34.5476	42.4694	42.0714	39.6687
57	31.673	31.0077	34.305	32.2966	54.308	56.244	51.0314	51.0605	46.103	56.4099	55.7407	49.1681	36.8305	42.9539	43.6514	40.9457
time	ARAF	ARAF	ARAF	ARAF	CTL	CTL	CTL	CTL	HSPD1	HSPD1	HSPD1	HSPD1	YWHAZ	YWHAZ	YWHAZ	YWHAZ
0	21.9007	21.9007	21.9007	21.9007	21.9007	21.9007	21.9007	21.9007	21.9007	21.9007	21.9007	21.9007	21.9007	21.9007	21.9007	21.9007
3	22.8208	23.1702	22.5415	22.7154	22.5807	22.0886	22.6165	22.8189	23.4116	22.6475	22.5984	22.9495	23.04	23.6984	22.721	23.6928
6	23.4963	23.8436	23.7767	23.7672	23.9668	23.6244	24.497	23.337	25.1486	24.404	24.0433	25.0652	24.1562	24.4738	23.8414	24.4191
9	24.4417	24.5839	25.0825	24.9554	24.851	24.8091	25.1882	24.9917	24.5781	24.7038	24.1661	26.4353	24.6026	26.224	24.6404	24.9886
12	24.8942	26.0519	25.1751	24.3492	25.4864	26.1756	26.211	25.5486	26.8172	25.6269	25.1704	27.0054	25.333	26.0646	25.6459	26.8324
15	25.678	25.2693	25.1366	25.0433	26.2493	26.3393	27.2862	26.0888	26.7794	26.7018	26.2785	28.7338	26.4317	28.0689	25.8374	27.6668
18	26.2875	25.457	25.5726	25.2102	26.76	26.7802	27.14	26.636	28.7319	28.2822	26.8125	28.3922	26.4462	28.1874	26.5378	26.9036
21	27.5162	25.8343	25.5096	25.3128	28.5232	27.3469	27.622	28.235	28.9261	28.6705	29.2272	30.0334	28.1871	29.1361	28.2218	27.9447
24	27.1	27.083	25.8976	25.2551	28.5281	29.1424	28.8996	28.59	30.2737	28.7121	29.0979	30.1686	29.6724	29.7075	29.0435	29.8077
27	26.9119	27.3903	26.8893	25.7848	29.1688	30.6943	30.1622	29.8516	31.4748	30.7899	30.0443	31.9141	30.7165	31.7134	30.4307	31.515
30	28.217	28.2218	27.6975	26.4541	30.8679	31.3151	30.8254	31.544	32.5615	32.5436	33.2913	34.4203	31.2996	34.0935	32.0105	33.7213
33	30.1411	29.4898	28.7828	28.3023	34.0307	33.4783	33.9904	32.7149	36.2868	33.6003	34.4976	37.1596	32.7348	35.0067	33.2909	35.6952
36	30.324	30.2154	29.9148	28.2595	34.464	35.3773	34.4287	34.5788	37.8221	35.6489	36.5365	39.6677	35.29	36.1367	34.4575	36.4139
39	29.8141	31.4687	30.0443	28.1208	36.3114	36.7657	35.9408	36.0341	38.8742	37.7361	37.7345	42.1505	38.0497	37.5733	36.7596	39.7383
42	31.9358	30.8448	30.9861	29.8864	36.433	38.5326	36.825	37.2455	41.3534	40.5116	40.7821	43.7543	38.9301	40.4519	39.7649	40.4407
45	31.893	31.6094	30.8709	30.1163	40.1895	38.9693	38.8135	39.761	42.7069	40.7018	41.8869	46.4333	39.9448	41.6706	41.4944	41.6648
48	32.3986	32.7429	31.0497	29.8474	40.2309	41.4724	40.5556	40.9286	46.4958	44.0139	44.0827	49.4142	43.5167	43.6481	44.5649	45.6743
51	34.6087	33.4892	33.1117	32.3317	42.1297	43.2979	42.6957	42.7111	48.3941	44.2839	46.7187	50.2504	43.943	45.0922	46.2583	48.54
54	34.5655	33.0314	32.6258	32.1549	43.6908	44.2271	43.2602	44.1672	51.171	47.6154	47.8398	53.0875	45.6533	48.3888	47.5937	50.5758
57	36.2889	35.3307	34.6056	33.9617	45.0742	46.4387	46.2298	47.8726	53.4017	48.1345	50.2843	54.2503	48.67	48.9409	49.3811	52.2039
time	ARAF	ARAF	ARAF	ARAF	CTL	CTL	CTL	CTL	MARK1	MARK1	MARK1	MARK1	PTPN13	PTPN13	PTPN13	PTPN13	ABI1	ABI1	ABI1	ABI1	CTL	CTL	CTL	CTL
0	37.2433	37.449	38.6873	37.8338	40.2633	38.7364	37.2702	34.659	25.9886	28.0808	30.2616	24.2386	32.7466	25.3941	24.9298	21.0393	23.2542	22.841	18.6154	18.1897	39.0345	44.9034	41.9422	40.3383
3	38.4572	38.8727	39.8642	38.275	41.4881	40.1127	39.5526	35.444	27.3788	29.3198	32.2651	25.9452	33.2542	26.3628	25.8218	22.3701	25.0634	23.629	19.6242	19.0384
6	39.2825	40.3037	41.9892	39.4181	42.6014	42.0652	39.8329	37.3426	29.2538	30.8832	33.4777	26.3145	35.2519	27.5003	28.0237	24.2037	25.2876	24.4609	20.521	20.0855
9	39.6034	40.0984	42.1102	40.2672	45.0031	43.4838	41.4291	38.965	29.958	33.5171	35.1829	29.4327	36.0576	28.7434	28.4023	24.1273	27.705	25.7643	20.9068	20.7482
12	39.8728	41.8354	43.031	41.0353	46.0034	44.6442	42.6909	39.1353	29.5798	33.8208	36.4062	29.541	37.688	29.6566	29.1689	24.9707	27.1997	25.4673	21.0059	21.0143
15	40.2775	42.3728	43.3114	40.7066	47.2769	45.9789	43.8828	39.6208	30.9463	35.5957	37.6388	29.6879	37.1082	29.7966	30.1392	25.9185	29.1197	26.8544	22.0189	22.0582
18	40.6675	41.9813	43.7131	41.8772	47.7004	45.7596	44.5766	41.4592	32.0088	36.4095	38.122	30.5928	38.7732	30.2172	30.0289	27.1463	28.3493	26.6822	21.9575	21.4809
21	40.9306	42.6613	43.1553	41.9079	48.217	47.3648	45.4467	41.8785	32.2215	37.4923	39.5873	31.9851	40.739	31.4012	31.4325	26.795	30.9785	28.0567	23.1005	22.4241
24	42.6422	42.3226	43.8489	42.8715	50.3149	48.3119	46.2117	42.6975	33.1387	39.064	40.6835	32.7833	41.7313	34.1426	32.8992	28.6853	29.5535	28.5973	24.2909	23.5543
27	41.5911	43.6662	45.2647	42.7237	51.0636	50.6287	48.2874	44.5484	34.0451	39.3191	42.5477	34.3566	42.048	33.4274	34.0551	29.4312	31.308	29.0056	24.3914	24.1845
30	43.2431	43.9674	46.989	44.8926	52.1966	51.9597	50.3646	46.6831	36.1676	41.5986	44.4073	35.718	43.3492	35.9596	34.9193	30.4851	31.991	30.6497	25.4064	24.7291
33	44.1648	45.5049	47.5101	45.1332	53.7932	52.7048	51.1049	47.2524	37.5281	42.4787	46.0558	36.2428	44.1078	36.069	36.2809	30.9445	33.263	31.4332	26.8837	25.8183
36	44.2855	45.4548	48.9886	45.6748	56.1044	55.1271	52.8734	49.0643	38.5528	45.3488	46.6232	38.8854	46.2012	38.2336	37.7602	32.9943	34.0998	33.528	27.8811	26.7115
39	45.8821	47.4377	49.4915	46.9329	58.2016	57.609	55.4726	50.5341	40.4087	48.8103	49.3482	40.4611	48.4608	39.1879	39.2677	35.4863	36.0766	34.1609	29.2452	28.111
42	46.3516	48.0815	50.497	47.9489	58.983	58.4641	56.2673	51.9772	41.5342	49.936	51.0734	41.5456	49.4742	42.0038	40.0555	35.6076	38.0905	34.8231	29.1485	28.1761
45	47.0881	48.8655	51.9605	47.2564	61.3513	60.9371	57.6746	53.2863	44.1836	52.7792	53.7575	43.1196	51.7905	44.3804	41.9483	36.4267	40.5256	35.7788	30.4917	30.6744
48	48.5907	49.9357	51.7145	48.7411	62.5268	60.8999	57.9976	54.8806	44.3497	52.7826	55.4814	44.7185	53.0195	46.1659	43.8391	38.7258	40.2595	38.3114	31.6675	29.4895
51	49.2924	49.8688	52.8862	49.0129	62.2567	62.7318	60.5167	55.5846	46.0652	55.8837	58.1319	46.7372	55.2306	46.6152	45.21	40.2181	41.0547	38.9519	32.6988	32.0545
54	49.9687	51.7424	53.2147	50.1088	64.821	64.369	61.5003	57.8019	46.0256	57.0352	58.5767	47.5059	55.264	48.4787	45.671	40.6908	41.4051	39.5237	33.8999	32.2266
57	51.0291	52.3964	53.2103	50.4575	65.2729	63.9124	62.277	58.3116	48.5816	58.453	61.201	49.4169	57.7741	49.8907	46.0126	41.1474	43.4238	42.2093	34.7431	33.5513
time	ARAF	ARAF	ARAF	ARAF	CTL	CTL	CTL	CTL	MARK1	MARK1	MARK1	MARK1	PTPN13	PTPN13	PTPN13	PTPN13	ABI1	ABI1	ABI1	ABI1
0	31.8309	31.8309	31.8309	31.8309	31.8309	31.8309	31.8309	31.8309	31.8309	31.8309	31.8309	31.8309	31.8309	31.8309	31.8309	31.8309	31.8309	31.8309	31.8309	31.8309
3	32.8684	33.0409	32.7992	32.202	32.7992	32.9618	33.7801	32.5518	33.5335	33.2354	33.9382	34.072	32.3243	33.045	32.9698	33.8442	34.3073	32.929	33.5557	33.3161
6	33.5738	34.2573	34.5476	33.1638	33.6793	34.5662	34.0196	34.2955	35.83	35.0076	35.2137	34.557	34.2662	34.4708	35.7813	36.6182	34.6142	34.0884	35.0892	35.1484
9	33.848	34.0828	34.6471	33.8781	35.578	35.7319	35.3828	35.7855	36.6926	37.9932	37.0073	38.6519	35.0493	36.0291	36.2646	36.5028	37.9232	35.9047	35.7489	36.3082
12	34.0783	35.5591	35.4047	34.5244	36.3688	36.6854	36.4604	35.9419	36.2293	38.3375	38.2941	38.7942	36.6341	37.1738	37.2435	37.7787	37.2316	35.4909	35.9184	36.7739
15	34.4242	36.0159	35.6354	34.2478	37.3756	37.7822	37.4784	36.3878	37.903	40.3493	39.5906	38.987	36.0706	37.3492	38.4824	39.2127	39.8597	37.4239	37.6505	38.6006
18	34.7575	35.6832	35.9659	35.2327	37.7104	37.602	38.0709	38.0762	39.2043	41.2718	40.0988	40.1753	37.6889	37.8765	38.3416	41.0702	38.8051	37.1839	37.5455	37.5904
21	34.9823	36.2611	35.507	35.2586	38.1188	38.9211	38.814	38.4613	39.4649	42.4993	41.6402	42.0038	39.5998	39.3606	40.1336	40.5387	42.4041	39.0993	39.4999	39.2409
24	36.4452	35.9732	36.0777	36.0693	39.7774	39.6993	39.4674	39.2134	40.5883	44.2809	42.7932	43.052	40.5644	42.7969	42.0064	43.3987	40.4535	39.8527	41.5355	41.2186
27	35.5468	37.1153	37.2426	35.9449	40.3692	41.6031	41.2402	40.9133	41.6983	44.57	44.7541	45.1181	40.8722	41.9004	43.4822	44.5271	42.8551	40.4218	41.7072	42.3215
30	36.9587	37.3713	38.6613	37.7696	41.265	42.6968	43.0142	42.8738	44.298	47.1539	46.7101	46.9059	42.137	45.0744	44.5857	46.1216	43.7899	42.713	43.4428	43.2744
33	37.7465	38.6781	39.09	37.9721	42.5272	43.3091	43.6465	43.3966	45.9644	48.1515	48.4441	47.5952	42.8744	45.2115	46.3242	46.8166	45.5311	43.8049	45.9689	45.1806
36	37.8497	38.6356	40.3065	38.4277	44.3543	45.2996	45.1568	45.0607	47.2195	51.405	49.041	51.0654	44.9092	47.9247	48.2131	49.9178	46.6765	46.7241	47.6743	46.7436
39	39.2143	40.321	40.7202	39.4862	46.0123	47.339	47.3767	46.4106	49.4925	55.3288	51.9072	53.1347	47.1057	49.1209	50.1379	53.6879	49.3825	47.6062	50.0069	49.1926
42	39.6155	40.8682	41.5476	40.341	46.6301	48.0417	48.0554	47.7359	50.871	56.6048	53.7219	54.559	48.0907	52.6506	51.1437	53.8714	52.1391	48.529	49.8415	49.3066
45	40.245	41.5346	42.7517	39.7584	48.5023	50.0738	49.2573	48.9382	54.1161	59.8277	56.5452	56.626	50.3423	55.6296	53.5605	55.1107	55.4723	49.8608	52.1383	53.6784
48	41.5292	42.4442	42.5493	41.0075	49.4317	50.0432	49.5332	50.4024	54.3195	59.8316	58.3585	58.7257	51.5369	57.8677	55.9746	58.5891	55.1081	53.3902	54.1488	51.6048
51	42.1289	42.3874	43.5133	41.2362	49.2182	51.5486	51.6847	51.0489	56.4206	63.3467	61.1464	61.3767	53.6862	58.4308	57.7251	60.8468	56.1966	54.2828	55.9122	56.0935
54	42.7069	43.9799	43.7836	42.1582	51.2454	52.8939	52.5247	53.0853	56.3721	64.6521	61.6143	62.3862	53.7186	60.7667	58.3137	61.562	56.6762	55.0796	57.966	56.3946
57	43.6133	44.5357	43.7799	42.4515	51.6026	52.5187	53.188	53.5534	59.5027	66.2592	64.3747	64.8957	56.1585	62.5367	58.7498	62.2528	59.4394	58.8222	59.4077	58.7128
time	ARAF	ARAF	ARAF	ARAF	CTL	CTL	CTL	CTL	MED23	MED23	MED23	MED23	PML	PML	PML	PML	CTL	CTL	CTL	CTL
0	39.6924	43.5656	39.0163	43.7394	39.2744	37.0744	39.7162	40.1504	36.3873	33.5229	39.5697	38.964	34.1966	34.9129	35.9409	30.7803	45.6294	50.5651	50.1154	49.97
3	40.4795	44.5083	40.0441	44.049	40.7875	38.3079	41.5254	41.8672	37.7228	35.0281	42.0564	41.5392	36.6211	36.1666	36.2219	31.9414
6	41.8138	46.0091	40.8602	46.35	42.4363	39.9149	42.2687	43.2429	40.0617	37.286	44.947	42.9262	37.9074	38.0011	38.5231	33.7819
9	42.1059	47.1248	41.7483	46.6968	43.7474	41.2154	43.5023	44.0932	40.7949	37.3821	45.5061	44.1206	39.1373	39.4841	39.7165	34.3175
12	42.8281	47.8812	41.9613	47.5234	45.4036	41.7812	44.4261	45.5923	41.5072	39.66	47.7416	44.804	40.3165	40.0125	41.8006	35.8741
15	44.1014	48.2097	42.8993	48.5179	46.0508	42.4456	45.5711	46.5053	43.127	41.817	47.6821	45.6787	42.6458	40.8387	43.0629	37.0342
18	43.5815	49.4716	42.785	48.2782	47.057	43.8479	47.1394	47.238	42.7915	42.2083	49.7371	47.9704	42.6458	42.0537	43.3726	38.9042
21	45.293	49.9064	43.6096	48.6841	46.9745	45.0733	48.6162	47.172	43.6304	41.4748	50.6841	48.5844	43.5073	44.1939	45.2159	38.9037
24	44.6476	50.1837	44.1941	50.3225	48.8547	44.548	49.1396	48.2156	44.6898	43.2891	51.6727	49.4715	44.6943	44.0618	47.8634	40.3515
27	45.4705	50.1873	45.0057	49.5549	49.0182	45.425	49.2701	48.7363	45.9343	44.3158	53.9091	50.5338	45.5937	45.6786	47.0507	42.1674
30	45.4283	50.4483	45.8799	50.3735	51.4146	47.2299	50.5401	50.1119	47.5005	45.1559	55.5142	53.0388	48.6335	47.7033	50.0023	43.3182
33	46.2443	52.1491	46.3008	50.7217	52.3647	47.6486	50.9901	51.6166	47.9668	46.8824	56.8329	54.7684	50.4068	48.9143	52.3618	45.2963
36	47.2648	52.2065	46.0158	51.6599	53.8177	48.5359	53.1174	53.0596	49.7	48.3986	59.2591	55.4114	51.7736	51.5456	55.4186	47.3545
39	47.7082	54.4601	47.6365	53.1814	55.4976	51.0971	54.2401	54.2483	52.3784	52.2185	61.862	58.7007	54.7797	55.1109	57.0331	49.7142
42	48.2973	55.3611	48.7867	53.4995	56.4951	53.0064	55.3731	55.7915	53.9001	55.1722	62.4131	60.2633	55.7701	56.8043	59.3362	51.1088
45	49.6613	55.6759	49.1288	54.5633	58.5635	53.7969	56.6511	56.4965	57.2738	55.6178	65.7422	62.4547	58.9886	59.778	61.1027	53.3359
48	51.3518	55.7349	48.8856	54.2232	59.8479	54.762	58.0477	58.1319	57.2506	56.0084	66.9222	63.0739	59.8829	59.9096	64.5649	55.0111
51	51.4561	56.6963	49.62	55.6257	61.4831	56.2161	58.9189	59.6616	60.3416	59.0419	68.5934	65.6668	61.8668	62.4763	67.0945	57.1483
54	52.0845	57.5156	50.9342	56.5352	62.198	57.6489	60.4839	61.0176	60.8307	59.8443	70.26	66.3174	63.4398	64.9409	67.8602	59.7764
57	52.7389	58.8302	50.7889	57.2255	62.33	58.2393	61.2286	61.8663	61.4198	64.0992	71.3799	67.9117	64.8751	66.9379	70.3604	61.4141
time	ARAF	ARAF	ARAF	ARAF	CTL	CTL	CTL	CTL	MED23	MED23	MED23	MED23	PML	PML	PML	PML
0	40.1392	40.1392	40.1392	40.1392	40.1392	40.1392	40.1392	40.1392	40.1392	40.1392	40.1392	40.1392	40.1392	40.1392	40.1392	40.1392
3	40.9351	41.0077	41.1965	40.4233	41.6856	41.4746	41.9676	41.8555	41.6123	41.9414	42.6617	42.7921	42.985	41.5805	40.453	41.6533
6	42.2844	42.3904	42.0361	42.5349	43.3707	43.2144	42.7189	43.2309	44.1923	44.6451	45.5939	44.2209	44.4949	43.6897	43.023	44.0535
9	42.5798	43.4184	42.9498	42.8532	44.7107	44.6225	43.9656	44.0809	45.0012	44.7601	46.161	45.4513	45.9385	45.3947	44.3558	44.7519
12	43.3102	44.1153	43.1689	43.6117	46.4033	45.2351	44.8993	45.5796	45.7869	47.4875	48.4287	46.1553	47.3226	46.0022	46.6834	46.7818
15	44.5978	44.418	44.1339	44.5244	47.0648	45.9544	46.0564	46.4923	47.5738	50.0702	48.3683	47.0564	50.0566	46.952	48.0931	48.2947
18	44.072	45.5807	44.0163	44.3044	48.0932	47.4726	47.6414	47.2249	47.2037	50.5388	50.4529	49.4172	50.0566	48.3489	48.4391	50.7332
21	45.8028	45.9813	44.8646	44.6769	48.0089	48.7994	49.1339	47.1588	48.1291	49.6606	51.4136	50.0497	51.0679	50.8094	50.4977	50.7326
24	45.1501	46.2368	45.466	46.1804	49.9304	48.2306	49.6629	48.2021	49.2977	51.833	52.4164	50.9636	52.4611	50.6576	53.4544	52.6206
27	45.9822	46.24	46.3009	45.476	50.0975	49.1801	49.7948	48.7227	50.6705	53.0623	54.685	52.0579	53.5168	52.5164	52.5468	54.9886
30	45.9396	46.4805	47.2003	46.2272	52.5467	51.1342	51.0783	50.0979	52.3982	54.0682	56.3132	54.6385	57.0849	54.8441	55.8432	56.4893
33	46.7648	48.0475	47.6332	46.5467	53.5178	51.5875	51.5332	51.6023	52.9126	56.1354	57.6509	56.4202	59.1663	56.2364	58.4783	59.0689
36	47.7968	48.1005	47.3401	47.4077	55.0027	52.5481	53.6831	53.0448	54.8245	57.9509	60.112	57.0826	60.7707	59.2617	61.8921	61.7529
39	48.2451	50.1768	49.0074	48.804	56.7196	55.3211	54.8177	54.2332	57.779	62.5247	62.7524	60.4712	64.2992	63.3607	63.6952	64.8301
42	48.8409	51.0069	50.1907	49.096	57.7391	57.3882	55.9628	55.7759	59.4577	66.0614	63.3114	62.0809	65.4617	65.3076	66.2673	66.6487
45	50.2203	51.297	50.5426	50.0722	59.853	58.2441	57.2544	56.4807	63.1792	66.5949	66.6884	64.3384	69.2395	68.7263	68.2402	69.5529
48	51.9298	51.3514	50.2925	49.76	61.1656	59.2889	58.6659	58.1157	63.1536	67.0626	67.8854	64.9763	70.2892	68.8777	72.1068	71.7375
51	52.0352	52.2371	51.048	51.0471	62.8369	60.8632	59.5463	59.645	66.5633	70.6949	69.5806	67.6473	72.6179	71.8286	74.932	74.5246
54	52.6707	52.992	52.4	51.8818	63.5675	62.4144	61.128	61.0006	67.1028	71.6556	71.2712	68.3176	74.4642	74.6622	75.787	77.9517
57	53.3325	54.2031	52.2505	52.5153	63.7025	63.0537	61.8807	61.8491	67.7527	76.7502	72.4072	69.96	76.1489	76.9581	78.5793	80.0875

## Sheet: supp fig 4a
wild type					ARAF only
number	nucleus	PLA spot	ratio		number	nucleus	PLA spot	ratio
EXP1	46	403	8.76087		EXP1	52	236	4.53846
EXP2	39	389	9.97436		EXP2	58	314	5.41379
EXP3	68	658	9.67647		EXP3	46	296	6.43478
EXP4	40	358	8.95		EXP4	26	112	4.30769
EXP5	41	291	7.09756		EXP5	35	165	4.71429
EXP6	48	370	7.70833		EXP6	69	385	5.57971
EXP7	70	884	12.6286
EXP8	147	1208	8.21769

## Sheet: supp fig 4b
wild type					ARAF only
number	nucleus	PLA spot	ratio		number	nucleus	PLA spot	ratio
EXP1	104	323	3.10577		EXP1	44	94	2.13636
EXP2	104	431	4.14423		EXP2	46	132	2.86957
EXP3	110	611	5.55455		EXP3	40	114	2.85
EXP4	72	419	5.81944		EXP4	37	87	2.35135
EXP5	97	511	5.26804		EXP5	67	128	1.91045
EXP6	86	381	4.43023

## Sheet: supp fig 4c
time	CTL	CTL	CTL	CTL	ARAF	ARAF	ARAF	ARAF	MITF#1	MITF#1	MITF#1	MITF#1	MITF#2	MITF#2	MITF#2	MITF#2
0	16.613	16.8379	14.6574	16.7716	13.4674	15.4561	15.7754	13.1918	17.6185	18.436	16.5735	18.3502	14.7249	15.8386	15.1047	13.142
3	17.8108	17.1758	15.7731	17.2037	14.1308	16.2681	15.7254	13.8812	18.7553	19.6804	17.2447	19.5013	15.4618	17.2368	16.1429	13.5877
6	18.4066	17.2939	16.4047	17.9972	14.7132	17.1159	16.8114	14.534	18.9326	19.3172	18.5459	19.8684	17.3427	18.5732	16.7702	14.8684
9	20.4006	19.3237	18.7279	20.4097	15.2974	18.572	17.8929	14.7409	21.1185	21.2911	19.1604	21.5462	18.5904	21.4186	19.6819	17.0589
12	22.65	21.3162	19.1121	21.51	16.0574	19.2249	18.2168	16.2847	21.2659	21.3477	19.4144	22.7438	19.9156	21.8758	20.5228	18.1167
15	25.3068	24.4748	22.5013	23.4096	18.5761	21.1623	19.2368	16.3693	24.5596	24.6934	22.6278	23.6727	21.9936	25.5591	23.6652	20.8795
18	26.3351	25.2558	25.2899	24.7999	19.5248	21.5412	21.5908	17.989	25.016	25.0772	24.0837	25.4957	22.3154	26.4297	24.8135	21.6384
21	28.5365	27.5204	26.6123	26.8942	19.5627	23.0339	22.0479	18.5012	25.4466	26.3496	24.0752	26.1014	23.0078	28.6608	26.7237	23.5682
24	30.9415	29.1978	27.7295	28.5274	21.2662	24.4151	23.7551	19.4698	26.9097	27.9183	25.3165	27.2086	23.5435	30.7695	27.8652	24.6532
27	32.441	30.899	31.0188	30.8645	22.574	25.7438	24.2629	21.3592	26.9453	29.4137	26.4877	29.0046	24.676	31.413	30.2462	24.7024
30	34.0712	34.9634	32.5388	31.4025	23.8705	27.3161	25.653	22.3612	29.3604	30.7357	27.6755	30.6231	26.429	32.5728	31.5682	26.0733
33	37.8455	37.8219	34.0133	35.4743	25.7677	28.8663	27.9715	23.5347	30.2757	31.9805	29.6939	30.8228	27.1839	33.9234	31.7238	27.4428
36	39.7139	38.4801	36.3682	36.1967	26.7939	31.1806	29.3147	25.1445	30.366	32.6073	29.589	31.6716	26.6469	34.3674	32.0623	27.6231
39	41.3187	41.2055	38.7557	39.3725	28.3016	33.1773	31.657	25.9724	31.3535	34.3479	30.4778	32.8391	27.5156	36.7446	34.1597	28.8471
42	43.3126	43.4963	41.639	40.0512	30.4622	34.798	33.3899	27.477	32.8291	33.6382	31.4574	33.6559	28.6198	35.5078	33.1927	29.022
45	46.5933	46.1675	43.8749	43.2763	32.6557	35.4526	34.4196	29.7601	32.9164	34.2737	31.5346	33.7178	28.1959	35.9926	35.2816	28.7834
48	48.2786	46.2201	46.6381	44.7833	33.2104	37.793	36.0469	32.3053	33.4779	35.6058	32.8126	33.0762	29.3292	37.455	35.7381	30.4864
51	50.2341	49.8304	47.8688	46.6896	34.3015	38.5279	37.5156	33.6182	34.2506	35.4907	31.7806	34.3908	29.3749	37.9476	35.4273	30.4463
54	52.2295	51.7208	48.1943	48.7504	36.3885	40.3831	39.7749	35.5169	33.4659	36.3349	32.0181	34.3869	29.5703	37.1278	35.742	30.7587
57	55.4726	54.6071	52.0008	50.9207	38.943	42.3469	41.4305	37.2272	32.8918	35.2375	33.2908	34.8884	28.5428	38.0468	35.7137	30.0319
60	57.4654	55.2311	53.7611	51.5489	40.5749	44.4828	43.1427	39.3613	34.4277	36.0842	33.4964	34.848	28.8881	38.0555	36.3099	30.3956
63	59.2812	57.2061	55.1798	54.5156	42.3697	46.36	44.7831	41.2473	34.8912	36.5664	33.7765	34.3886	29.8452	37.4783	36.308	30.5054
66	60.2449	60.0527	58.316	56.0394	45.6168	48.4887	47.671	42.7063	35.3823	36.6986	32.7874	35.0172	29.2931	38.702	37.5712	31.7699
69	62.9005	61.2001	60.3239	56.5639	46.362	49.3025	48.4374	45.3318	34.0718	36.7489	32.7395	35.4641	30.2416	39.0978	36.2991	31.0452
72	64.4052	63.0359	61.9143	59.717	48.5365	51.088	50.4784	46.9956	35.302	37.8677	35.4078	37.426	28.8169	39.5061	38.5634	31.9551
75	66.5793	65.0894	64.1141	60.529	50.4876	52.1506	52.2869	49.6854	36.5965	37.6279	35.2402	37.4308	30.1975	39.795	38.6404	32.9856
78	68.5807	65.3111	65.6521	61.7557	52.1659	54.7331	54.6172	51.8366	37.1686	39.2238	35.3928	38.0288	29.4351	38.6455	37.1968	33.244
81	70.5591	68.058	67.3527	63.976	54.6915	56.4258	56.6688	53.9103	38.461	39.7349	37.5628	38.1088	31.6424	40.4715	37.9736	33.6434
84	72.653	69.1731	68.3544	65.717	56.9358	59.5696	58.9695	56.1612	39.2789	40.316	38.6039	38.1481	30.3991	41.6416	39.4373	33.3761
time	CTL	CTL	CTL	CTL	ARAF	ARAF	ARAF	ARAF	MITF#1	MITF#1	MITF#1	MITF#1	MITF#2	MITF#2	MITF#2	MITF#2
0	15.7849	15.7849	15.7849	15.7849	15.7849	15.7849	15.7849	15.7849	15.7849	15.7849	15.7849	15.7849	15.7849	15.7849	15.7849	15.7849
3	16.9231	16.1017	16.9865	16.1916	16.5625	16.6142	15.7349	16.6099	16.8035	16.8504	16.4242	16.7751	16.5749	17.1783	16.8699	16.3202
6	17.4891	16.2124	17.6667	16.9384	17.2451	17.4801	16.8216	17.3909	16.9623	16.5395	17.6634	17.0909	18.5911	18.5103	17.5255	17.8585
9	19.3838	18.1153	20.1687	19.209	17.9299	18.9671	17.9036	17.6386	18.9207	18.2296	18.2487	18.5342	19.9286	21.346	20.5683	20.4896
12	21.521	19.9831	20.5824	20.2446	18.8207	19.6339	18.2277	19.4858	19.0528	18.2779	18.4907	19.5644	21.3493	21.8017	21.4471	21.7601
15	24.0454	22.9442	24.2323	22.0324	21.7728	21.6125	19.2484	19.587	22.0037	21.1426	21.5512	20.3633	23.5769	25.4725	24.7311	25.0785
18	25.0225	23.6764	27.2354	23.341	22.8848	21.9995	21.6038	21.525	22.4126	21.4712	22.9378	21.9315	23.9219	26.3401	25.931	25.99
21	27.1142	25.7993	28.6595	25.312	22.9292	23.5239	22.0611	22.138	22.7984	22.5606	22.9297	22.4526	24.6641	28.5636	27.9273	28.3079
24	29.3993	27.3718	29.8627	26.8491	24.9259	24.9345	23.7694	23.297	24.1092	23.9037	24.112	23.4049	25.2384	30.6652	29.1202	29.611
27	30.824	28.9666	33.405	29.0487	26.4587	26.2915	24.2775	25.5577	24.1411	25.1841	25.2274	24.9499	26.4524	31.3065	31.6084	29.6702
30	32.373	32.7769	35.0419	29.5551	27.9784	27.8972	25.6684	26.7567	26.3049	26.316	26.3587	26.3421	28.3316	32.4624	32.99	31.3168
33	35.9591	35.4566	36.6299	33.3873	30.2021	29.4804	27.9884	28.1609	27.1249	27.3818	28.2811	26.5139	29.1408	33.8084	33.1526	32.9617
36	37.7344	36.0737	39.1659	34.0672	31.4048	31.844	29.3323	30.0871	27.2058	27.9185	28.1811	27.2441	28.5652	34.2509	33.5063	33.1782
39	39.2592	38.6286	41.7371	37.0562	33.1719	33.8831	31.6761	31.0777	28.0906	29.4088	29.0277	28.2483	29.4964	36.62	35.6982	34.6484
42	41.1538	40.7762	44.8423	37.695	35.7044	35.5384	33.41	32.8781	29.4126	28.8011	29.9606	28.951	30.6801	35.3874	34.6876	34.8584
45	44.2709	43.2803	47.2502	40.7303	38.2753	36.2068	34.4404	35.61	29.4909	29.3453	30.0342	29.0042	30.2256	35.8706	36.8706	34.5719
48	45.8723	43.3296	50.2259	42.1487	38.9255	38.5971	36.0686	38.6555	29.9939	30.4858	31.2513	28.4523	31.4406	37.328	37.3477	36.6173
51	47.7302	46.7142	51.5512	43.9429	40.2043	39.3476	37.5382	40.2264	30.6862	30.3873	30.2685	29.5831	31.4895	37.8189	37.0229	36.5692
54	49.6262	48.4864	51.9018	45.8824	42.6506	41.2423	39.7989	42.4984	29.9832	31.1101	30.4947	29.5798	31.699	37.002	37.3518	36.9444
57	52.7077	51.1921	56.0011	47.925	45.6446	43.2478	41.4555	44.545	29.4688	30.1705	31.7068	30.0112	30.5976	37.9179	37.3222	36.0715
60	54.6011	51.7771	57.8969	48.5162	47.5574	45.4291	43.1687	47.0985	30.8449	30.8954	31.9026	29.9764	30.9677	37.9265	37.9453	36.5083
63	56.3264	53.6286	59.4247	51.3084	49.6611	47.3463	44.81	49.3553	31.2601	31.3083	32.1694	29.5813	31.9937	37.3513	37.9433	36.6402
66	57.2421	56.2972	62.8021	52.7426	53.4669	49.5203	47.6997	51.101	31.7001	31.4215	31.2274	30.122	31.4018	38.5708	39.2633	38.1589
69	59.7653	57.3728	64.9645	53.2363	54.3403	50.3514	48.4666	54.2427	30.526	31.4645	31.1817	30.5064	32.4187	38.9652	37.9339	37.2886
72	61.195	59.0938	66.6773	56.2038	56.8891	52.1749	50.5088	56.2335	31.6282	32.4224	33.7231	32.194	30.8914	39.3721	40.3002	38.3815
75	63.2607	61.0189	69.0463	56.9681	59.176	53.2601	52.3184	59.452	32.788	32.2171	33.5635	32.1981	32.3713	39.6601	40.3807	39.6191
78	65.1624	61.2268	70.7026	58.1227	61.1431	55.8976	54.6501	62.026	33.3005	33.5836	33.7088	32.7125	31.5541	38.5145	38.872	39.9296
81	67.0422	63.8019	72.534	60.2123	64.1032	57.6263	56.7029	64.5074	34.4584	34.0211	35.7756	32.7814	33.9203	40.3343	39.6839	40.4092
84	69.0317	64.8472	73.6128	61.8508	66.7338	60.837	59.0051	67.2008	35.1912	34.5187	36.7671	32.8152	32.5875	41.5004	41.2135	40.0882

[truncated: 1 more sheets: supp fig 6]
